# Supplementary material for: mtlA, a novel typing gene offering enhanced resolution for pandemic Vibrio species
Source: Microbiol Spectr. 2024 Dec 20;13(2):e01105-24. doi: 10.1128/spectrum.01105-24 (PMC11792507; doi:10.1128/spectrum.01105-24)
Supplement: Table S1 — The entire alignment result of MtlA protein in bacteria. [file spectrum.01105-24-s0001.xlsx]

## Sheet: Sheet1
Supplemental Table 1 The entire alignment result of MtlA protein in bacteria
Alignment position	Consensus
1	M 0.06%
2	W 0.06%
3	V 0.06%
4	L 0.06%
5	L 0.06%
6	V 0.06%
7	M 0.24%	V 0.06%
8	R 0.12%	S 0.12%	V 0.06%
9	E 0.12%	C 0.06%	K 0.06%	Q 0.06%
10	A 0.06%	D 0.06%	E 0.06%	N 0.06%	T 0.06%
11	R 0.12%	V 0.06%
12	A 0.06%	H 0.06%
13	Q 0.06%
14	K 0.06%
15	F 0.06%	M 0.06%
16	F 0.06%	P 0.06%
17	K 0.06%	L 0.06%	V 0.06%
18	M 0.24%	E 0.12%	H 0.06%	L 0.06%	R 0.06%	V 0.06%
19	T 0.24%	K 0.12%	S 0.12%	D 0.06%	R 0.06%
20	T 0.24%	M 0.18%	K 0.12%	G 0.06%	R 0.06%	S 0.06%
21	T 0.30%	I 0.18%	M 0.12%	D 0.06%	E 0.06%	F 0.06%	G 0.06%	V 0.06%
22	T 0.30%	G 0.18%	I 0.18%	A 0.12%	M 0.12%	S 0.06%	V 0.06%
23	M 1.86%	T 0.30%	G 0.18%	N 0.12%	V 0.12%	I 0.06%	K 0.06%	Q 0.06%	S 0.06%
24	S 0.78%	T 0.24%	L 0.12%	D 0.06%	M 0.06%
25	E 1.02%	A 0.42%	M 0.42%	T 0.42%	P 0.30%	Q 0.18%	G 0.12%	K 0.12%	I 0.06%	N 0.06%	S 0.06%	V 0.06%	Y 0.06%
26	M 84.79%	Q 0.72%	I 0.54%	A 0.42%	D 0.30%	T 0.30%	L 0.24%	S 0.12%	V 0.12%	P 0.06%
27	S 29.22%	A 17.20%	L 11.67%	E 7.10%	I 6.19%	F 3.73%	T 3.25%	N 2.71%	Q 1.74%	D 1.62%	M 1.44%	V 1.08%	K 0.78%	G 0.54%	P 0.30%	R 0.18%
28	L 1.26%	T 0.60%	E 0.54%	M 0.24%	V 0.18%	I 0.12%	N 0.12%	H 0.06%	Q 0.06%	R 0.06%
29	V 0.24%	A 0.06%	L 0.06%	P 0.06%
30	R 0.06%
31	T 0.06%
32	V 0.06%
33	D 0.06%
34	V 0.06%
35	I 0.06%
36	N 0.06%
37	D 0.06%
38	R 0.06%
39	A 0.06%
40	Y 0.06%
41	Q 0.06%
42	W 0.06%
43	Q 0.06%
44	D 0.06%
45	A 0.06%	V 0.06%
46	P 0.90%	E 0.24%	A 0.12%	L 0.06%	R 0.06%	T 0.06%	V 0.06%
47	D 0.90%	Q 0.48%	T 0.30%	A 0.24%	P 0.18%	G 0.12%	H 0.12%	N 0.12%	S 0.12%	E 0.06%	I 0.06%	K 0.06%	M 0.06%
48	A 1.56%	P 0.36%	S 0.36%	T 0.30%	Y 0.24%	Q 0.18%	V 0.12%	D 0.06%	E 0.06%	G 0.06%	I 0.06%	K 0.06%	N 0.06%
49	S 36.98%	T 19.06%	Q 12.45%	A 4.75%	N 3.91%	E 3.13%	K 1.92%	M 1.56%	D 1.50%	G 0.72%	H 0.60%	R 0.54%	V 0.36%	P 0.18%	I 0.12%	L 0.06%
50	T 12.21%	V 5.83%	E 4.51%	A 4.39%	S 3.13%	Q 2.83%	L 1.68%	N 1.62%	K 1.38%	I 1.26%	P 0.90%	M 0.78%	D 0.60%	G 0.30%	R 0.18%	F 0.06%	Y 0.06%
51	T 8.12%	A 3.13%	S 2.95%	K 1.50%	N 1.08%	Q 1.02%	E 0.90%	P 0.78%	V 0.78%	I 0.36%	L 0.36%	G 0.24%	D 0.18%	H 0.12%	R 0.12%	M 0.06%
52	A 0.12%	P 0.06%	T 0.06%	Y 0.06%
53	L 0.06%	P 0.06%	S 0.06%
54	E 0.06%
55	D 0.06%
56	K 0.06%
57	G 0.06%
58	Y 0.06%
59	V 0.06%
60	S 0.06%
61	Q 0.06%
62	Q 0.06%
63	Y 0.06%
64	A 0.06%
65	D 0.06%
66	A 0.06%
67	I 0.06%
68	I 0.06%
69	A 0.12%	P 0.06%	Q 0.06%
70	A 6.55%	T 3.73%	V 3.67%	E 2.65%	Q 2.22%	S 2.10%	K 1.68%	N 1.50%	D 1.38%	G 0.78%	L 0.42%	I 0.36%	M 0.36%	H 0.30%	P 0.30%	R 0.18%
71	A 9.32%	T 5.89%	S 3.49%	Q 1.62%	E 1.44%	V 1.44%	K 1.38%	N 1.38%	D 1.26%	P 1.08%	G 0.78%	I 0.36%	H 0.24%	R 0.24%	M 0.12%	L 0.06%
72	E 1.14%	S 1.14%	T 0.96%	A 0.72%	D 0.72%	P 0.72%	Q 0.30%	G 0.18%	K 0.18%	R 0.18%	N 0.12%	H 0.06%	L 0.06%	V 0.06%
73	A 3.55%	T 3.01%	Q 1.92%	P 1.86%	S 1.86%	E 1.50%	N 0.78%	K 0.54%	R 0.54%	G 0.36%	D 0.24%	M 0.24%	L 0.18%	V 0.18%	H 0.12%	I 0.06%
74	G 0.06%	H 0.06%	L 0.06%	N 0.06%	Q 0.06%	S 0.06%
75	A 0.06%	G 0.06%
76	P 0.06%
77	Y 0.06%
78	Y 0.06%
79	V 0.06%
80	L 0.06%
81	A 0.06%	C 0.06%
82	P 2.71%	A 0.60%	E 0.42%	T 0.42%	K 0.30%	S 0.30%	G 0.24%	Q 0.12%	D 0.06%
83	T 0.48%	D 0.42%	E 0.18%	Q 0.12%	A 0.06%	G 0.06%	H 0.06%	K 0.06%	N 0.06%	P 0.06%	S 0.06%
84	A 0.24%	R 0.24%	S 0.24%	G 0.18%	Q 0.18%	E 0.06%	L 0.06%	V 0.06%
85	A 0.30%	G 0.24%	Q 0.12%	S 0.12%	T 0.06%	V 0.06%
86	S 0.36%	A 0.18%	E 0.12%	L 0.06%	M 0.06%
87	A 0.24%	P 0.24%	G 0.06%	S 0.06%	V 0.06%
88	N 1.14%	K 1.08%	A 0.96%	S 0.54%	G 0.42%	Q 0.42%	E 0.36%	T 0.36%	V 0.36%	I 0.24%	H 0.18%	D 0.06%	M 0.06%	R 0.06%
89	T 1.62%	N 1.26%	A 1.02%	Q 0.90%	S 0.90%	P 0.60%	G 0.48%	D 0.36%	E 0.30%	V 0.30%	L 0.24%	K 0.12%	I 0.06%	R 0.06%
90	K 5.17%	A 3.07%	E 2.16%	S 2.10%	Q 2.04%	T 1.68%	R 1.14%	N 0.90%	P 0.84%	G 0.78%	V 0.60%	H 0.42%	L 0.18%	D 0.06%	I 0.06%
91	P 7.46%	Q 4.45%	T 3.19%	S 3.01%	A 2.41%	K 1.98%	N 1.38%	R 1.14%	E 1.08%	G 0.78%	D 0.48%	V 0.48%	M 0.42%	I 0.30%	H 0.18%	L 0.06%	Y 0.06%
92	K 0.06%
93	K 0.06%
94	R 9.38%	K 8.12%	A 3.43%	S 3.07%	T 2.47%	G 2.29%	Q 1.56%	N 1.44%	P 1.32%	E 1.20%	D 0.42%	L 0.42%	V 0.36%	H 0.18%	I 0.18%	M 0.12%	Y 0.12%
95	S 6.86%	K 4.45%	A 2.65%	N 2.53%	Q 2.41%	G 1.56%	P 1.56%	E 1.44%	T 1.14%	D 0.42%	R 0.30%	H 0.18%	V 0.18%	L 0.06%
96	P 0.24%	G 0.12%	S 0.12%	A 0.06%	K 0.06%
97	A 0.24%	T 0.12%	V 0.06%
98	G 0.36%	D 0.06%
99	G 0.36%	S 0.06%
100	R 0.36%	P 0.06%
101	S 0.48%
102	A 0.06%	E 0.06%	R 0.06%
103	N 0.06%
104	G 0.06%
105	L 0.84%	K 0.12%	G 0.06%	I 0.06%	M 0.06%	V 0.06%
106	E 0.48%	Q 0.36%	L 0.18%	G 0.06%	K 0.06%	N 0.06%
107	K 8.48%	S 7.82%	Q 2.83%	G 2.77%	T 1.98%	N 1.92%	P 1.92%	A 1.32%	R 1.20%	E 0.84%	D 0.36%	L 0.18%	H 0.12%	M 0.12%	I 0.06%	V 0.06%	W 0.06%
108	S 20.51%	P 19.24%	G 16.66%	T 8.78%	D 8.18%	A 3.97%	K 2.77%	N 1.44%	F 1.26%	V 1.26%	R 1.20%	Q 0.96%	H 0.84%	M 0.66%	E 0.48%	L 0.42%	I 0.36%
109	G 25.32%	D 17.80%	S 14.07%	N 12.99%	E 3.25%	A 2.04%	K 1.68%	T 1.50%	Q 0.66%	R 0.42%	V 0.36%	I 0.18%	H 0.12%	M 0.12%	L 0.06%
110	A 24.71%	I 23.87%	V 13.95%	L 13.23%	M 8.60%	T 6.31%	F 5.41%	S 0.60%	G 0.36%	W 0.12%	K 0.06%	N 0.06%	P 0.06%	Y 0.06%
111	G 0.30%	A 0.12%	K 0.06%	N 0.06%
112	I 0.06%
113	H 0.06%
114	I 0.06%
115	F 0.06%
116	P 0.06%
117	S 0.06%
118	P 0.06%
119	V 0.06%
120	D 0.06%
121	F 0.06%
122	G 0.06%
123	S 0.06%
124	D 0.06%
125	L 0.06%
126	G 0.06%
127	P 0.06%
128	A 0.06%
129	N 0.06%
130	I 0.06%
131	L 0.06%
132	I 0.06%
133	T 0.06%
134	L 0.06%
135	A 0.06%
136	A 0.06%
137	K 0.06%
138	D 0.06%
139	S 0.06%
140	D 0.06%
141	T 0.06%
142	H 0.06%
143	I 0.06%
144	E 0.06%
145	V 0.06%
146	I 0.06%
147	Q 0.06%
148	A 0.06%
149	L 0.06%
150	S 0.06%
151	E 0.06%
152	M 0.06%
153	F 0.06%
154	V 0.06%
155	D 0.06%
156	E 0.06%
157	E 0.06%
158	S 0.18%	K 0.06%	N 0.06%	Q 0.06%	T 0.06%
159	F 0.42%	M 0.24%	I 0.18%	A 0.06%	V 0.06%
160	K 64.46%	R 30.01%	Q 2.89%	L 0.72%	A 0.12%	M 0.12%	N 0.06%	T 0.06%
161	V 50.87%	I 21.17%	A 7.52%	E 6.25%	L 3.31%	T 2.89%	D 1.80%	N 1.62%	Q 1.50%	S 0.96%	M 0.36%	F 0.06%	G 0.06%	K 0.06%
162	K 50.93%	R 14.97%	G 10.28%	A 9.80%	H 5.11%	S 3.31%	Q 1.50%	N 0.90%	T 0.60%	V 0.54%	L 0.36%	Y 0.18%	I 0.12%	F 0.06%	M 0.06%
163	V 72.46%	I 22.25%	M 1.92%	L 1.86%	F 0.24%	A 0.12%	T 0.12%
164	Q 97.71%	S 0.72%	R 0.36%	A 0.06%	D 0.06%	T 0.06%
165	K 34.82%	N 22.37%	S 16.12%	R 15.15%	Q 4.93%	V 1.80%	G 0.96%	T 0.90%	A 0.84%	H 0.54%	L 0.24%	E 0.12%	D 0.06%	F 0.06%	I 0.06%
166	F 85.93%	L 9.20%	V 2.41%	I 0.78%	M 0.30%	Y 0.18%	T 0.12%	C 0.06%
167	G 98.98%
168	R 57.61%	T 17.98%	S 10.34%	N 8.48%	K 2.83%	G 1.44%	A 0.30%
169	F 81.78%	A 5.23%	S 3.19%	T 1.98%	Y 1.68%	H 1.38%	L 1.20%	M 0.78%	K 0.72%	N 0.42%	I 0.24%	V 0.18%	G 0.12%	Q 0.06%
170	L 97.35%	M 1.14%	F 0.30%	I 0.12%	V 0.06%
171	S 97.65%	A 1.26%	T 0.06%
172	N 44.38%	G 35.36%	S 14.31%	A 4.51%	T 0.24%	R 0.12%	D 0.06%
173	M 99.70%	L 0.06%
174	V 82.44%	I 17.20%	F 0.12%
175	M 91.22%	L 7.70%	I 0.72%	Q 0.24%	F 0.06%
176	P 99.88%	Q 0.06%
177	N 99.16%	V 0.48%	I 0.30%
178	I 97.41%	M 1.26%	L 1.20%	V 0.06%
179	G 89.72%	S 3.85%	A 3.55%	P 2.83%
180	A 97.47%	G 0.84%	V 0.66%	S 0.54%	I 0.36%	M 0.06%
181	F 92.24%	L 5.05%	I 2.29%	V 0.30%	Y 0.06%
182	I 98.44%	V 1.14%	L 0.30%	M 0.06%
183	A 99.04%	G 0.42%	S 0.18%	T 0.18%	M 0.06%	V 0.06%
184	W 99.10%	F 0.78%	I 0.06%
185	G 99.88%	A 0.06%
186	L 50.51%	I 27.78%	F 18.76%	V 2.53%	A 0.18%	M 0.18%
187	I 85.87%	L 9.50%	V 1.86%	F 1.08%	M 0.78%	T 0.54%	A 0.30%
188	T 96.69%	A 2.59%	S 0.48%	K 0.06%	N 0.06%	R 0.06%
189	A 98.08%	S 0.84%	T 0.78%	M 0.18%	V 0.06%
190	L 90.14%	F 4.21%	I 3.79%	V 1.02%	M 0.78%
191	F 98.74%	V 0.78%	A 0.18%	I 0.12%	L 0.12%
192	I 94.05%	M 2.83%	L 1.38%	V 1.26%	N 0.18%	T 0.12%	G 0.06%	H 0.06%
193	Y 0.30%	W 0.18%
194	S 0.18%	N 0.06%
195	D 0.18%	A 0.06%
196	D 0.12%	R 0.06%	T 0.06%
197	D 0.06%
198	P 0.06%
199	S 0.06%
200	P 74.20%	E 12.87%	A 3.97%	K 2.77%	D 1.74%	Q 1.32%	S 1.02%	N 0.90%	T 0.42%	G 0.36%	Y 0.18%	W 0.12%	R 0.06%
201	P 0.96%	I 0.54%	V 0.54%	A 0.06%
202	G 0.30%	S 0.24%	A 0.18%	Q 0.12%	D 0.06%	E 0.06%	H 0.06%	N 0.06%
203	E 0.72%	P 0.18%	Q 0.12%	F 0.06%
204	F 0.90%	W 0.12%	L 0.06%
205	T 0.42%	Y 0.24%	S 0.18%
206	E 0.24%	T 0.12%
207	T 71.38%	D 7.22%	K 6.01%	A 4.69%	S 2.77%	V 1.98%	Q 1.74%	G 1.62%	N 0.96%	E 0.42%	H 0.24%	P 0.18%	R 0.12%	F 0.06%	L 0.06%
208	G 99.16%	Q 0.18%	S 0.12%	A 0.06%	D 0.06%	P 0.06%
209	L 0.18%	A 0.06%	P 0.06%
210	V 0.24%
211	N 0.06%
212	G 0.18%	R 0.06%
213	H 0.06%	I 0.06%	Q 0.06%	R 0.06%
214	G 0.18%	N 0.06%
215	P 0.60%
216	K 0.12%	D 0.06%	Q 0.06%
217	W 84.97%	F 8.84%	Y 3.97%	R 0.54%	I 0.48%	L 0.30%	P 0.24%	C 0.06%	T 0.06%
218	I 0.06%	Q 0.06%
219	A 0.06%
220	L 0.06%
221	I 0.06%
222	A 0.06%
223	G 0.06%
224	G 0.06%
225	A 0.06%
226	E 0.06%
227	H 0.06%
228	L 43.60%	I 18.82%	F 14.97%	W 6.13%	T 4.81%	A 2.83%	M 2.47%	V 2.29%	Y 2.16%	C 0.48%	K 0.42%	R 0.30%	E 0.18%	S 0.06%
229	G 0.06%
230	K 0.06%
231	W 0.06%
232	G 0.06%
233	P 92.24%	T 3.43%	Q 1.74%	N 0.60%	A 0.48%	G 0.36%	K 0.30%	V 0.12%	H 0.06%	R 0.06%
234	G 2.59%	N 2.22%	L 1.98%	A 1.68%	S 0.84%	T 0.54%	V 0.30%	E 0.24%	K 0.24%	R 0.12%	D 0.06%	H 0.06%	Q 0.06%	Y 0.06%
235	I 4.63%	L 1.26%	E 0.96%	A 0.78%	D 0.42%	G 0.36%	N 0.30%	V 0.30%	P 0.18%	S 0.06%	Y 0.06%
236	F 3.37%	G 2.53%	T 0.72%	L 0.60%	A 0.42%	S 0.12%	M 0.06%	V 0.06%
237	D 0.48%	E 0.30%	K 0.12%	L 0.12%	P 0.12%	A 0.06%	H 0.06%
238	D 0.84%	K 0.72%	G 0.24%	E 0.18%	N 0.18%	H 0.06%
239	A 0.78%	L 0.36%	W 0.30%	I 0.24%	V 0.18%	G 0.12%	K 0.12%	T 0.12%
240	F 1.44%	L 0.66%	P 0.12%
241	G 2.04%	D 0.24%	S 0.06%
242	D 0.06%
243	N 0.06%
244	A 0.06%
245	A 0.06%
246	L 0.06%
247	H 0.06%
248	N 0.12%
249	A 0.06%
250	V 0.06%
251	V 0.06%
252	R 0.06%
253	F 0.06%
254	I 0.06%
255	Q 0.06%
256	D 0.06%
257	S 0.06%
258	C 0.06%
259	G 0.06%
260	G 0.06%
261	F 0.06%
262	V 0.06%
263	N 0.06%
264	Y 1.80%	K 0.12%	R 0.12%	A 0.06%	F 0.06%
265	D 0.54%	E 0.42%	P 0.30%	T 0.30%	A 0.24%	S 0.18%	K 0.12%	G 0.06%
266	G 1.20%	P 0.60%	A 0.24%	E 0.06%	Q 0.06%	T 0.06%
267	L 0.06%	S 0.06%
268	G 1.80%	P 0.36%	S 0.30%	F 0.12%	A 0.06%	T 0.06%
269	L 0.42%	I 0.24%	V 0.24%	D 0.18%	T 0.12%	A 0.06%	E 0.06%	G 0.06%
270	S 1.14%	G 1.08%	A 0.78%	P 0.78%	E 0.66%	D 0.42%	H 0.30%	L 0.18%	T 0.18%	N 0.12%	Q 0.06%	R 0.06%	V 0.06%
271	G 2.16%	A 1.62%	S 0.66%	D 0.60%	I 0.54%	E 0.18%	F 0.12%	P 0.12%	L 0.06%	N 0.06%	Q 0.06%	T 0.06%	V 0.06%	W 0.06%
272	L 3.73%	G 1.38%	W 0.36%	D 0.18%	A 0.12%	N 0.12%	Q 0.12%	R 0.12%	M 0.06%	V 0.06%
273	R 2.10%	Q 1.14%	D 0.90%	K 0.72%	L 0.36%	W 0.36%	F 0.30%	E 0.12%	V 0.12%	G 0.06%	H 0.06%	T 0.06%
274	D 2.53%	N 0.84%	G 0.66%	S 0.54%	Y 0.54%	A 0.36%	W 0.36%	H 0.12%	K 0.12%	E 0.06%	P 0.06%	Q 0.06%	T 0.06%
275	P 4.09%	A 0.78%	D 0.66%	E 0.18%	G 0.12%	K 0.12%	S 0.12%	T 0.12%	L 0.06%	M 0.06%	N 0.06%
276	D 3.37%	Y 1.86%	G 1.26%	S 0.42%	A 0.18%	H 0.18%	N 0.18%	E 0.06%	F 0.06%	T 0.06%
277	G 5.35%	S 2.35%	D 0.06%	T 0.06%
278	W 5.35%	F 1.92%	A 0.24%	L 0.18%	E 0.12%	I 0.06%	M 0.06%
279	N 80.70%	V 10.58%	S 3.31%	D 0.36%	F 0.30%	H 0.18%	R 0.18%	I 0.12%	M 0.12%	Y 0.12%	A 0.06%	L 0.06%	Q 0.06%	W 0.06%
280	E 68.73%	A 15.87%	K 4.33%	P 3.25%	S 1.32%	G 1.20%	D 0.84%	L 0.24%	Q 0.24%	T 0.12%	V 0.12%	R 0.06%
281	G 0.24%
282	G 0.24%
283	T 37.58%	S 9.56%	K 8.36%	Q 8.06%	E 6.61%	N 5.77%	A 5.47%	Y 4.81%	D 3.49%	H 3.13%	G 2.35%	R 1.74%	L 0.54%	V 0.48%	P 0.42%	M 0.24%	F 0.18%	I 0.06%
284	L 76.91%	I 11.67%	F 8.18%	M 1.38%	V 0.48%	E 0.12%	T 0.12%	A 0.06%
285	D 0.06%
286	A 70.84%	G 18.16%	N 4.57%	S 3.55%	V 0.42%	E 0.36%	D 0.30%	T 0.30%	F 0.18%	I 0.12%	L 0.06%
287	I 0.12%
288	D 0.06%	N 0.06%
289	A 0.12%
290	T 0.06%	V 0.06%
291	W 0.12%	F 0.06%
292	V 0.12%
293	Q 0.12%
294	G 10.22%	A 0.90%	Q 0.12%	D 0.06%	H 0.06%	N 0.06%	P 0.06%
295	W 7.22%	F 4.15%	L 0.06%	Y 0.06%
296	T 0.24%	E 0.12%	G 0.06%	K 0.06%
297	D 0.18%	N 0.18%	L 0.06%	S 0.06%
298	G 0.84%	A 0.36%	P 0.06%	Y 0.06%
299	S 0.60%	A 0.36%	D 0.36%	N 0.18%
300	G 10.58%	A 0.48%	K 0.06%	P 0.06%
301	T 2.16%	Q 0.36%	E 0.30%	N 0.30%	S 0.12%	A 0.06%	D 0.06%	H 0.06%	K 0.06%	V 0.06%
302	P 0.24%	A 0.06%	H 0.06%	L 0.06%	R 0.06%	V 0.06%
303	M 0.18%	L 0.12%	T 0.06%
304	V 0.12%	D 0.06%
305	D 4.51%	E 2.53%	S 1.86%	N 1.80%	A 1.44%	T 0.78%	G 0.42%	H 0.18%	L 0.06%	M 0.06%
306	A 1.98%	T 1.02%	P 0.48%	K 0.42%	D 0.36%	N 0.24%	G 0.12%	H 0.12%	I 0.06%	M 0.06%
307	M 0.06%
308	Y 2.89%	F 2.10%	A 1.44%	G 0.36%	E 0.30%	V 0.30%	H 0.24%	K 0.12%	S 0.12%	T 0.12%	N 0.06%	P 0.06%
309	K 42.09%	S 12.75%	A 9.44%	E 8.42%	T 7.34%	D 5.11%	Q 4.15%	N 1.38%	G 1.02%	R 0.66%	V 0.60%	L 0.54%	M 0.24%	I 0.06%	P 0.06%
310	V 0.12%	A 0.06%	M 0.06%
311	A 0.12%	P 0.06%	V 0.06%
312	E 0.06%
313	G 0.24%
314	V 0.12%	N 0.06%	S 0.06%
315	A 0.12%	P 0.12%
316	I 0.06%
317	G 8.84%	D 0.96%	H 0.48%	I 0.48%	L 0.42%	N 0.42%	S 0.30%	K 0.18%	A 0.06%	E 0.06%	Q 0.06%	T 0.06%	V 0.06%	Y 0.06%
318	G 3.67%	A 3.37%	T 1.02%	V 0.18%	W 0.18%	D 0.12%	N 0.12%	S 0.12%	E 0.06%	K 0.06%	L 0.06%	M 0.06%	P 0.06%
319	E 0.24%	L 0.06%	Q 0.06%
320	W 0.12%	A 0.06%	G 0.06%	Y 0.06%
321	T 0.18%	A 0.06%	I 0.06%
322	A 0.06%
323	T 0.06%
324	T 0.06%
325	L 0.06%
326	A 0.06%
327	Q 0.06%
328	A 0.06%
329	E 0.06%
330	D 0.06%
331	G 0.06%
332	S 0.12%	T 0.12%	K 0.06%
333	E 0.18%	T 0.18%	D 0.06%	L 0.06%
334	V 1.62%	E 0.54%	K 0.48%	D 0.42%	Q 0.24%	T 0.24%	A 0.18%	N 0.18%	F 0.06%
335	P 2.71%	A 0.78%	K 0.18%	T 0.18%	D 0.06%	S 0.06%
336	N 2.47%	Y 0.66%	W 0.36%	H 0.18%	A 0.06%	D 0.06%	L 0.06%	Q 0.06%
337	V 1.50%	T 1.44%	I 0.54%	L 0.18%	G 0.12%	A 0.06%	Y 0.06%
338	V 0.12%	T 0.06%
339	H 0.06%	N 0.06%
340	L 0.06%	T 0.06%
341	G 11.67%	T 1.74%	A 0.78%	S 0.42%	L 0.30%	K 0.24%	N 0.18%	E 0.12%	F 0.06%
342	L 67.89%	M 16.66%	I 11.97%	V 2.10%	A 0.60%	F 0.42%	T 0.30%
343	V 90.26%	I 4.99%	G 2.04%	T 0.78%	Q 0.72%	S 0.72%	A 0.18%	N 0.12%	F 0.06%	L 0.06%
344	G 70.29%	D 13.11%	S 7.10%	T 2.71%	A 2.47%	E 1.08%	P 0.78%	N 0.66%	Q 0.66%	K 0.36%	F 0.30%	V 0.18%	H 0.12%	R 0.06%	Y 0.06%
345	P 98.20%	Y 0.66%	A 0.60%	F 0.12%	S 0.12%	I 0.06%	L 0.06%	Q 0.06%	V 0.06%
346	M 89.90%	T 4.63%	I 2.89%	L 0.66%	A 0.60%	F 0.48%	S 0.42%	V 0.30%	G 0.06%
347	I 73.06%	V 11.18%	L 10.58%	S 2.41%	K 0.84%	Q 0.66%	A 0.54%	N 0.24%	M 0.12%	R 0.12%	T 0.12%	E 0.06%
348	T 69.69%	K 10.64%	S 4.39%	N 3.91%	H 3.43%	I 1.26%	Q 1.14%	L 1.08%	F 1.02%	R 1.02%	V 0.90%	Y 0.66%	D 0.30%	M 0.30%	A 0.18%
349	Y 91.88%	F 4.93%	W 1.08%	M 0.60%	V 0.60%	T 0.36%	N 0.30%	A 0.06%	H 0.06%	S 0.06%
350	L 96.03%	M 2.22%	V 0.84%	A 0.42%	I 0.24%	F 0.06%	G 0.06%	Y 0.06%
351	L 94.83%	I 4.57%	F 0.30%	M 0.18%	V 0.06%
352	P 99.70%	T 0.24%
353	L 80.64%	I 14.43%	V 4.03%	M 0.48%	T 0.30%	A 0.06%
354	L 98.74%	M 0.54%	I 0.48%	V 0.12%	F 0.06%
355	I 98.32%	V 0.90%	L 0.66%	F 0.06%
356	G 79.37%	A 20.38%	S 0.12%	C 0.06%
357	Y 81.54%	F 12.75%	A 2.59%	S 0.66%	V 0.66%	M 0.54%	G 0.42%	N 0.42%	I 0.18%	H 0.12%	L 0.06%
358	T 88.57%	S 6.19%	Q 3.43%	V 1.26%	A 0.24%	C 0.06%	K 0.06%	M 0.06%	N 0.06%
359	G 98.86%	A 1.08%
360	G 99.82%	A 0.06%	S 0.06%
361	K 46.36%	R 35.78%	T 4.75%	S 2.59%	Q 2.41%	N 2.16%	Y 1.74%	A 1.38%	H 1.08%	E 0.72%	F 0.54%	M 0.30%	G 0.06%	V 0.06%
362	L 47.62%	M 37.10%	I 4.93%	A 3.85%	V 3.25%	N 2.22%	T 0.42%	Q 0.24%	S 0.12%	G 0.06%	H 0.06%	P 0.06%
363	V 69.69%	I 22.73%	M 3.61%	A 1.50%	L 1.14%	T 1.14%	F 0.06%	G 0.06%
364	G 0.06%
365	G 37.76%	H 24.83%	Y 23.57%	A 8.24%	F 2.29%	N 1.38%	D 1.14%	W 0.36%	S 0.24%	C 0.06%	T 0.06%
366	G 0.54%	A 0.06%	E 0.06%	N 0.06%	T 0.06%
367	D 1.26%	N 0.60%	G 0.24%	E 0.12%	A 0.06%	K 0.06%
368	D 1.86%	N 0.18%	G 0.12%	R 0.12%	S 0.06%
369	G 66.81%	D 22.67%	E 3.61%	K 2.41%	N 1.86%	Q 1.14%	A 0.60%	S 0.54%	P 0.18%	T 0.12%
370	D 23.75%	E 21.29%	Q 12.27%	V 10.94%	T 8.54%	H 6.98%	K 4.03%	I 3.79%	N 2.53%	L 1.92%	A 1.08%	M 0.90%	R 0.48%	G 0.42%	S 0.42%	P 0.36%	F 0.18%	Y 0.06%
371	R 99.76%	K 0.12%	M 0.06%
372	G 99.94%
373	G 67.23%	A 30.55%	R 1.14%	S 0.48%	L 0.36%	M 0.18%
374	V 96.57%	I 2.10%	T 0.54%	L 0.36%	A 0.30%	M 0.06%
375	V 77.63%	I 14.25%	L 2.89%	M 2.29%	A 2.10%	T 0.78%
376	G 96.63%	A 3.13%	S 0.18%
377	A 92.96%	T 2.47%	S 2.04%	V 1.20%	G 0.78%	L 0.24%	M 0.12%	C 0.06%	P 0.06%
378	I 77.75%	V 12.09%	L 3.55%	T 2.47%	A 1.68%	F 1.20%	M 1.08%	C 0.12%
379	A 48.65%	T 38.24%	V 6.13%	G 3.49%	M 1.92%	S 0.90%	L 0.30%	F 0.12%	I 0.12%	N 0.06%
380	T 89.12%	A 4.81%	V 4.51%	S 0.72%	I 0.60%	C 0.12%	X 0.06%
381	M 82.92%	I 6.07%	A 3.37%	V 2.22%	L 2.10%	F 1.68%	S 1.08%	T 0.36%	G 0.06%	R 0.06%
382	G 99.82%	A 0.12%
383	V 87.67%	A 5.53%	I 4.03%	C 1.50%	L 0.54%	T 0.48%	M 0.18%
384	I 89.60%	V 9.74%	L 0.30%	T 0.18%	A 0.12%
385	V 72.76%	A 13.29%	I 5.89%	T 3.73%	M 1.68%	L 1.20%	C 0.78%	G 0.48%	Q 0.06%	S 0.06%
386	P 0.06%
387	A 0.42%	G 0.06%
388	T 0.42%	S 0.06%
389	S 0.36%	G 0.06%	Y 0.06%
390	D 0.36%	F 0.06%	S 0.06%
391	P 0.42%	L 0.06%
392	I 0.24%	L 0.12%	E 0.06%	V 0.06%
393	F 0.36%	L 0.06%	V 0.06%
394	N 0.06%
395	E 0.06%
396	I 0.24%	V 0.12%	K 0.06%	L 0.06%
397	G 0.36%	A 0.06%	Y 0.06%
398	A 0.24%	D 0.18%	E 0.06%	P 0.06%
399	D 0.24%	E 0.12%	K 0.06%	N 0.06%	Q 0.06%
400	L 0.06%
401	Y 0.06%
402	P 0.06%
403	W 0.06%
404	T 0.06%
405	G 0.12%	N 0.06%
406	G 97.90%	A 1.02%	S 0.84%	T 0.12%
407	A 45.82%	T 30.97%	S 20.32%	V 0.66%	G 0.36%	D 0.30%	E 0.30%	N 0.30%	H 0.06%
408	S 1.50%	P 0.24%	A 0.12%	T 0.06%
409	S 0.84%	A 0.42%	D 0.12%	E 0.12%	T 0.12%
410	P 1.14%	E 0.18%	I 0.18%	S 0.12%
411	V 0.84%	E 0.30%	I 0.12%	L 0.12%	A 0.06%	S 0.06%
412	F 1.08%	V 0.66%	W 0.30%	I 0.18%	A 0.12%	L 0.06%
413	I 1.32%	G 0.72%	T 0.24%	E 0.06%	L 0.06%	P 0.06%
414	G 2.29%	D 0.18%	Q 0.06%
415	E 1.08%	L 0.18%	A 0.06%	F 0.06%	K 0.06%
416	D 1.08%	A 0.12%	E 0.12%	G 0.06%	K 0.06%	L 0.06%	N 0.06%	P 0.06%	S 0.06%
417	T 0.18%	G 0.06%	N 0.06%
418	L 0.12%	F 0.06%	I 0.06%
419	G 1.02%	T 0.36%	A 0.18%	S 0.18%	F 0.12%	K 0.12%	N 0.12%	Q 0.12%	V 0.12%	D 0.06%	E 0.06%	I 0.06%
420	P 5.41%	H 0.42%	G 0.30%	S 0.30%	T 0.30%	D 0.24%	E 0.24%	Q 0.18%	A 0.12%	L 0.12%	N 0.12%	V 0.12%	K 0.06%	Y 0.06%
421	D 72.28%	E 8.54%	G 6.01%	S 5.83%	N 3.25%	T 1.98%	A 0.78%	K 0.54%	P 0.36%	Q 0.36%
422	W 0.78%	L 0.60%	F 0.48%	G 0.36%	H 0.36%	Y 0.36%	E 0.06%
423	L 1.86%	I 0.66%	T 0.36%	F 0.06%	M 0.06%
424	I 1.56%	V 1.02%	L 0.36%	A 0.06%
425	A 1.26%	D 0.42%	G 0.30%	N 0.18%	E 0.12%	L 0.06%	S 0.06%	T 0.06%
426	Q 1.02%	N 0.48%	E 0.30%	D 0.24%	L 0.18%	V 0.12%	I 0.06%	M 0.06%
427	F 1.44%	A 0.24%	I 0.18%	L 0.18%	Q 0.12%	R 0.06%
428	N 2.16%	V 0.06%
429	A 1.80%	E 0.30%	L 0.06%	S 0.06%	T 0.06%
430	A 0.54%	T 0.54%	G 0.42%	D 0.30%	S 0.24%	E 0.06%	L 0.06%	N 0.06%
431	A 0.12%	E 0.12%	D 0.06%	Q 0.06%
432	L 0.30%	P 0.06%
433	A 0.24%	Q 0.06%	S 0.06%
434	D 0.18%	A 0.06%	E 0.06%	K 0.06%
435	W 0.30%
436	L 1.74%	V 0.24%	A 0.06%	G 0.06%	R 0.06%
437	V 0.06%
438	P 1.44%	A 0.60%	D 0.06%	E 0.06%
439	E 1.38%	A 0.72%	D 0.12%	S 0.12%	G 0.06%	P 0.06%
440	G 2.10%	A 0.24%	D 0.12%
441	E 1.02%	A 0.42%	N 0.24%	Q 0.12%	D 0.06%	K 0.06%	P 0.06%	S 0.06%	T 0.06%	V 0.06%
442	A 0.54%	D 0.54%	G 0.30%	S 0.30%	P 0.18%	E 0.06%	K 0.06%	N 0.06%
443	E 0.18%	A 0.06%	P 0.06%
444	E 0.18%	A 0.06%	G 0.06%
445	D 0.24%	E 0.06%
446	F 0.24%	Y 0.06%
447	S 0.18%	A 0.12%	E 0.06%
448	E 0.84%	P 0.48%	Q 0.36%	A 0.18%	G 0.18%	D 0.12%	S 0.06%
449	L 1.80%	I 0.42%	D 0.12%
450	G 1.68%	E 0.18%	N 0.18%	P 0.18%	A 0.06%	S 0.06%
451	Q 1.26%	E 0.54%	Y 0.36%	G 0.18%	K 0.06%	P 0.06%	S 0.06%	T 0.06%
452	I 57.25%	M 17.80%	V 13.65%	T 5.35%	S 1.80%	Q 1.32%	Y 1.26%	A 0.60%	E 0.24%	D 0.12%	K 0.06%	N 0.06%	P 0.06%
453	P 93.14%	T 3.25%	H 2.65%	K 0.18%	V 0.18%	A 0.12%	S 0.06%
454	M 99.64%	E 0.06%	I 0.06%	L 0.06%	Q 0.06%	R 0.06%
455	F 94.17%	L 3.97%	I 1.08%	M 0.54%	V 0.12%	Y 0.06%
456	L 58.87%	M 23.63%	I 16.78%	S 0.36%	V 0.18%	A 0.06%	F 0.06%
457	G 98.98%	A 0.90%	P 0.06%
458	A 93.81%	S 5.47%	G 0.48%	V 0.18%
459	M 99.94%
460	I 76.61%	V 9.38%	M 7.40%	L 4.03%	A 2.22%	F 0.24%	G 0.06%
461	M 44.62%	V 26.40%	A 22.55%	L 2.22%	I 2.10%	C 1.44%	T 0.30%	G 0.24%	Y 0.06%
462	G 99.34%	A 0.54%	S 0.06%
463	P 99.94%
464	L 80.58%	F 6.92%	M 4.27%	I 2.35%	A 1.86%	V 1.44%	T 1.26%	G 0.90%	S 0.36%
465	G 73.00%	A 17.80%	S 6.86%	T 1.74%	F 0.30%	C 0.18%	V 0.06%
466	G 76.55%	A 23.27%	S 0.12%
467	W 69.93%	Y 16.66%	F 5.41%	L 5.41%	I 1.68%	V 0.48%	C 0.24%	A 0.06%	R 0.06%
468	A 34.22%	V 27.36%	C 10.70%	L 9.92%	I 7.88%	T 6.19%	S 3.25%	G 0.18%	F 0.12%	M 0.12%
469	I 70.35%	M 18.46%	L 10.28%	V 0.42%	F 0.36%	T 0.06%
470	K 95.25%	R 3.43%	A 0.30%	M 0.24%	S 0.24%	I 0.12%	Q 0.12%	E 0.06%	N 0.06%	T 0.06%	V 0.06%
471	K 58.93%	R 12.15%	Q 9.98%	H 8.36%	T 4.45%	S 1.80%	L 0.96%	A 0.90%	M 0.78%	W 0.48%	V 0.36%	Y 0.30%	I 0.24%	E 0.06%	F 0.06%	G 0.06%	N 0.06%
472	F 74.56%	L 11.12%	I 5.65%	V 5.53%	W 1.74%	A 1.02%	S 0.12%	T 0.12%	M 0.06%
473	D 98.98%	E 0.72%	Y 0.12%	A 0.06%	Q 0.06%
474	K 20.93%	R 19.06%	Q 15.45%	A 15.21%	E 6.79%	N 5.17%	S 4.27%	D 4.03%	G 3.61%	V 2.47%	H 0.96%	T 0.84%	L 0.78%	I 0.18%	M 0.18%
475	L 25.20%	A 24.95%	W 15.87%	I 6.37%	S 5.47%	M 5.17%	V 3.79%	Y 3.73%	K 3.13%	R 2.29%	F 1.86%	Q 0.96%	T 0.60%	N 0.18%	G 0.12%	H 0.12%	C 0.06%	P 0.06%
476	V 37.94%	I 26.40%	W 16.78%	F 8.42%	M 4.27%	L 2.95%	A 2.10%	T 0.54%	Y 0.36%	S 0.12%	C 0.06%
477	D 41.19%	E 37.82%	Q 8.36%	H 5.05%	A 2.65%	K 1.32%	S 1.20%	R 1.14%	G 0.48%	N 0.24%	T 0.24%	V 0.12%	I 0.06%	Y 0.06%
478	G 83.58%	D 6.43%	H 2.59%	P 2.04%	N 1.56%	E 1.44%	S 1.14%	A 0.42%	T 0.42%	K 0.30%
479	K 85.57%	R 9.26%	H 3.85%	S 0.78%	N 0.12%	Q 0.12%	W 0.12%	T 0.06%	V 0.06%
480	I 68.01%	V 29.46%	M 1.14%	T 1.14%	K 0.12%	L 0.06%
481	K 63.68%	R 21.71%	P 13.53%	H 0.60%	I 0.18%	A 0.12%	G 0.06%	T 0.06%
482	S 51.41%	A 20.26%	P 18.58%	T 5.59%	Q 1.92%	V 0.84%	G 0.60%	E 0.30%	N 0.24%	I 0.06%	M 0.06%	Y 0.06%
483	G 99.94%
484	F 98.86%	L 1.08%
485	E 99.94%
486	M 99.70%	L 0.24%
487	L 97.11%	I 2.41%	F 0.24%	V 0.18%
488	V 89.00%	I 7.76%	Y 2.35%	L 0.42%	A 0.18%	F 0.18%	T 0.06%
489	N 90.20%	D 8.60%	S 0.78%	A 0.12%	G 0.06%	H 0.06%	T 0.06%	Y 0.06%
490	N 97.11%	M 2.35%	L 0.24%	T 0.12%	Q 0.06%	V 0.06%
491	F 99.76%	Y 0.12%	V 0.06%
492	S 97.78%	A 1.38%	T 0.36%	E 0.30%	V 0.12%
493	A 72.40%	S 10.34%	L 9.26%	V 4.09%	I 3.01%	M 0.42%	G 0.24%	D 0.06%	E 0.06%	T 0.06%
494	G 99.70%	A 0.24%
495	I 95.01%	L 3.97%	F 0.78%	M 0.06%	S 0.06%	V 0.06%
496	I 57.37%	L 24.17%	W 6.43%	V 5.11%	F 3.49%	M 1.26%	A 0.78%	T 0.60%	G 0.30%	S 0.24%	C 0.06%	D 0.06%	Y 0.06%
497	G 93.27%	A 5.65%	S 1.02%
498	M 50.57%	G 21.77%	A 15.33%	F 7.28%	L 3.01%	S 0.72%	T 0.54%	V 0.36%	I 0.24%	C 0.12%
499	L 39.33%	I 39.15%	A 8.96%	V 6.37%	F 2.95%	G 2.29%	T 0.54%	M 0.18%	S 0.12%	C 0.06%
500	L 77.39%	C 9.62%	M 5.53%	I 1.98%	A 1.44%	V 1.38%	G 1.08%	F 0.96%	T 0.54%	Y 0.06%
501	A 87.13%	T 6.67%	S 2.16%	M 1.62%	V 1.02%	G 0.48%	C 0.36%	L 0.36%	I 0.18%
502	I 59.59%	L 22.67%	V 9.80%	M 4.93%	T 1.02%	A 0.72%	G 0.48%	F 0.42%	C 0.24%	S 0.12%
503	L 54.06%	I 17.20%	V 9.80%	F 9.68%	G 5.11%	A 3.97%	T 0.12%	C 0.06%
504	A 56.52%	G 29.83%	S 11.67%	F 1.50%	T 0.36%	C 0.12%
505	F 66.39%	Y 20.38%	L 5.89%	M 3.43%	H 1.08%	V 0.84%	C 0.54%	S 0.48%	T 0.36%	Q 0.24%	K 0.12%	E 0.06%	I 0.06%	N 0.06%	R 0.06%
506	L 31.81%	F 19.72%	Y 11.97%	K 7.94%	V 6.01%	M 5.59%	S 3.79%	I 3.13%	T 2.77%	A 2.59%	W 2.29%	Q 1.08%	E 0.84%	N 0.42%	R 0.06%
507	G 35.00%	A 24.95%	V 17.14%	L 11.24%	I 5.41%	F 3.31%	T 0.90%	W 0.84%	M 0.54%	S 0.54%	Y 0.12%
508	I 68.43%	V 21.59%	L 4.45%	A 2.35%	M 1.80%	F 1.38%
509	G 84.13%	A 6.43%	S 3.73%	N 2.47%	T 1.86%	E 0.78%	D 0.30%	V 0.18%	Q 0.12%
510	P 97.23%	G 1.14%	R 0.96%	W 0.18%	Q 0.12%	S 0.12%	E 0.06%	K 0.06%	N 0.06%	V 0.06%
511	V 24.17%	L 23.99%	A 23.21%	F 13.95%	I 12.33%	M 0.78%	P 0.60%	S 0.36%	G 0.30%	T 0.30%
512	V 83.46%	M 6.98%	I 6.49%	L 1.44%	C 0.66%	F 0.60%	A 0.36%
513	E 30.31%	K 15.33%	S 11.49%	T 8.96%	Q 8.24%	N 6.07%	D 4.75%	L 4.15%	A 3.91%	V 2.95%	G 1.68%	R 0.72%	I 0.48%	Y 0.42%	H 0.24%	M 0.24%	F 0.06%
514	A 24.41%	V 23.81%	G 19.30%	S 6.67%	T 6.07%	I 5.05%	W 3.73%	L 2.95%	Q 2.10%	M 1.62%	F 1.20%	E 1.08%	R 0.84%	N 0.42%	H 0.30%	K 0.24%	Y 0.18%
515	L 53.34%	F 21.23%	I 11.79%	V 6.13%	A 2.89%	G 2.83%	M 1.74%	T 0.06%
516	S 55.44%	T 25.08%	N 9.32%	M 4.21%	L 3.13%	D 0.96%	A 0.78%	I 0.54%	V 0.42%	K 0.06%	Q 0.06%
517	K 21.65%	G 12.81%	N 11.91%	T 8.48%	Q 7.46%	D 7.28%	S 6.31%	A 6.25%	H 6.19%	R 4.87%	E 4.51%	V 0.90%	L 0.36%	M 0.36%	Y 0.36%	I 0.30%
518	V 23.63%	A 21.29%	I 14.13%	G 13.05%	L 11.97%	W 6.79%	F 3.19%	T 2.16%	M 1.68%	R 0.96%	S 0.48%	K 0.24%	Q 0.24%	C 0.06%	E 0.06%	P 0.06%
519	L 73.72%	A 13.59%	M 9.80%	I 1.80%	F 0.48%	V 0.48%	C 0.06%	T 0.06%
520	A 52.19%	G 16.72%	S 11.49%	V 6.61%	E 3.97%	T 2.53%	R 2.04%	K 1.80%	M 0.90%	Q 0.78%	N 0.42%	I 0.36%	F 0.06%	L 0.06%	X 0.06%
521	A 46.24%	S 15.33%	N 10.58%	T 5.59%	G 5.29%	K 3.43%	D 3.31%	V 2.89%	R 1.56%	I 1.44%	E 1.14%	H 1.02%	Y 0.66%	Q 0.54%	L 0.48%	F 0.30%	M 0.18%
522	G 82.08%	A 8.96%	V 6.92%	I 0.48%	L 0.48%	F 0.36%	C 0.24%	S 0.18%	M 0.12%	E 0.06%	Q 0.06%	T 0.06%
523	V 98.32%	I 0.90%	A 0.48%	M 0.24%	L 0.06%
524	W 0.06%
525	N 29.59%	D 23.93%	E 13.83%	Q 13.11%	G 9.44%	H 5.05%	K 1.62%	R 1.20%	A 1.08%	S 0.84%	T 0.24%	Y 0.06%
526	F 42.93%	W 16.30%	V 11.67%	A 8.36%	L 6.43%	I 5.71%	T 3.31%	G 1.44%	S 1.32%	Y 0.78%	M 0.72%	Q 0.42%	K 0.36%	R 0.18%	N 0.06%
527	L 53.76%	M 24.29%	I 18.16%	F 2.95%	V 0.48%	A 0.24%	T 0.12%
528	V 79.80%	I 14.97%	L 3.25%	M 1.20%	T 0.42%	F 0.30%	Y 0.06%
529	N 18.70%	D 17.32%	S 11.37%	Q 10.46%	E 10.28%	A 9.08%	V 5.53%	G 4.87%	K 4.03%	T 3.49%	H 2.16%	R 1.50%	I 1.08%	L 0.06%	M 0.06%
530	A 28.14%	N 25.38%	H 23.33%	T 5.71%	M 3.19%	I 2.29%	V 2.22%	L 2.10%	R 2.10%	Y 1.56%	K 1.14%	S 1.14%	Q 0.66%	W 0.54%	D 0.30%	E 0.12%	G 0.06%
531	G 37.82%	N 23.93%	H 15.15%	D 11.43%	S 5.59%	K 2.59%	Q 1.20%	R 1.20%	E 0.96%	A 0.12%
532	L 81.36%	M 11.73%	I 2.83%	A 1.68%	V 1.38%	F 0.96%	Y 0.06%
533	L 92.96%	I 5.83%	M 0.90%	F 0.24%	P 0.06%
534	P 97.78%	W 0.84%	A 0.72%	F 0.54%	S 0.12%
535	L 94.65%	F 3.37%	I 0.84%	V 0.60%	A 0.30%	M 0.24%
536	T 47.75%	A 37.04%	V 11.61%	L 1.50%	I 1.14%	S 0.96%
537	S 79.74%	N 16.12%	A 3.61%	G 0.24%	H 0.12%	Q 0.12%	T 0.06%
538	I 76.79%	V 11.79%	L 11.00%	A 0.42%
539	F 64.46%	L 22.31%	I 11.79%	V 1.38%	P 0.06%
540	I 54.06%	V 45.28%	M 0.42%	N 0.12%	T 0.12%
541	E 99.40%	A 0.42%	Q 0.12%	C 0.06%
542	P 99.52%	V 0.36%	S 0.06%	T 0.06%
543	A 90.32%	G 9.38%	S 0.18%	I 0.12%
544	K 99.22%	Q 0.60%	R 0.18%
545	I 57.73%	V 42.09%	M 0.18%
546	L 96.15%	F 3.37%	M 0.24%	I 0.12%	V 0.12%
547	F 99.94%	S 0.06%
548	L 100.00%
549	N 100.00%
550	N 100.00%
551	A 99.34%	V 0.66%
552	I 93.08%	V 3.79%	L 2.77%	M 0.36%
553	N 96.51%	G 3.01%	D 0.42%	E 0.06%
554	H 92.60%	Q 4.21%	N 3.01%	Y 0.12%	F 0.06%
555	G 99.94%	V 0.06%
556	I 67.83%	V 31.81%	A 0.18%	L 0.12%	M 0.06%
557	L 51.77%	F 45.94%	I 1.50%	M 0.66%	Y 0.12%
558	S 54.54%	T 34.40%	G 5.95%	V 3.07%	A 1.32%	N 0.30%	D 0.18%	E 0.06%	I 0.06%	L 0.06%	Y 0.06%
559	P 99.76%	V 0.12%	I 0.06%	S 0.06%
560	L 73.18%	I 24.29%	M 2.35%	V 0.12%	F 0.06%
561	G 88.27%	A 11.61%	S 0.12%
562	I 54.54%	T 15.27%	L 13.59%	V 8.12%	A 4.87%	S 1.56%	M 1.08%	G 0.54%	Y 0.24%	F 0.12%	N 0.06%
563	Q 0.06%
564	Q 52.25%	E 25.20%	D 7.40%	A 5.47%	T 4.75%	N 2.10%	S 1.14%	G 0.48%	H 0.42%	K 0.30%	L 0.30%	I 0.12%	F 0.06%
565	Q 84.61%	E 12.57%	A 1.56%	D 0.84%	T 0.24%	M 0.18%
566	A 59.83%	S 22.67%	V 15.94%	I 0.78%	T 0.48%	L 0.12%	Q 0.12%	E 0.06%
567	A 20.99%	S 15.75%	T 13.05%	L 10.28%	Q 8.78%	H 8.60%	E 7.04%	K 6.86%	R 2.77%	V 2.53%	N 1.92%	D 0.84%	G 0.30%	M 0.18%	F 0.12%
568	G 0.66%	A 0.24%
569	E 61.94%	Q 8.42%	D 6.31%	K 5.65%	S 4.57%	A 3.79%	R 3.67%	T 3.25%	N 1.26%	V 0.48%	H 0.30%	I 0.18%	P 0.12%	G 0.06%
570	T 31.93%	A 21.11%	L 11.73%	V 6.67%	Q 6.37%	M 3.85%	I 3.73%	F 3.55%	H 2.41%	S 1.56%	D 1.50%	E 1.44%	Y 1.44%	N 1.32%	K 0.72%	G 0.48%
571	G 99.52%	S 0.30%	D 0.06%	N 0.06%
572	K 70.35%	Q 15.15%	R 7.64%	S 1.92%	A 1.32%	E 1.20%	H 0.96%	Y 0.42%	M 0.36%	G 0.18%	N 0.18%	F 0.12%	L 0.06%	T 0.06%
573	S 99.88%	T 0.06%
574	I 78.11%	V 16.18%	L 3.31%	M 1.86%	A 0.18%	S 0.12%	F 0.06%	P 0.06%	T 0.06%	Y 0.06%
575	F 46.54%	L 45.28%	M 4.09%	I 2.53%	Y 1.02%	V 0.54%
576	F 90.86%	Y 8.36%	L 0.78%
577	L 86.05%	M 13.41%	F 0.30%	T 0.24%
578	L 54.90%	I 40.95%	V 3.13%	M 1.02%
579	E 98.92%	D 0.54%	I 0.18%	V 0.18%	S 0.12%	A 0.06%
580	A 71.98%	S 15.94%	T 9.26%	P 2.65%	I 0.12%	G 0.06%
581	N 98.32%	D 1.62%	S 0.06%
582	P 99.52%	N 0.24%	C 0.12%	G 0.12%
583	G 99.52%	A 0.48%
584	P 97.71%	A 0.96%	V 0.90%	I 0.24%	S 0.18%
585	G 99.40%	L 0.36%	S 0.12%	W 0.12%
586	L 70.17%	M 19.18%	F 4.45%	I 3.79%	A 1.02%	V 0.78%	T 0.48%	G 0.12%
587	G 100.00%
588	V 44.14%	I 38.36%	L 16.36%	M 0.66%	T 0.48%
589	L 99.40%	I 0.42%	V 0.12%	A 0.06%
590	L 85.57%	M 9.56%	I 2.22%	V 1.92%	F 0.36%	S 0.18%	T 0.12%	C 0.06%
591	A 98.62%	G 0.78%	S 0.54%	T 0.06%
592	Y 78.35%	F 20.38%	I 0.72%	L 0.30%	C 0.12%	V 0.06%	W 0.06%
593	M 52.32%	W 15.15%	T 8.00%	C 7.70%	S 5.59%	A 5.29%	I 3.25%	L 1.32%	F 0.48%	Q 0.30%	V 0.30%	Y 0.30%
594	F 39.81%	L 22.85%	V 21.47%	I 11.37%	M 2.35%	A 2.04%	K 0.12%
595	F 87.19%	V 6.61%	A 4.45%	Y 0.84%	L 0.48%	M 0.12%	C 0.06%	H 0.06%	I 0.06%	S 0.06%	W 0.06%
596	S 1.32%	C 1.08%	A 0.54%
597	G 91.82%	S 2.65%	A 2.53%	K 2.22%	R 0.54%	T 0.12%	F 0.06%	Q 0.06%
598	K 50.03%	R 40.23%	D 2.89%	V 2.65%	S 1.80%	T 1.02%	A 0.54%	P 0.24%	Q 0.18%	H 0.12%	L 0.12%	E 0.06%	G 0.06%	I 0.06%
599	G 95.91%	K 2.16%	R 0.72%	A 0.42%	D 0.18%	E 0.18%	Q 0.12%	T 0.12%	M 0.06%	S 0.06%	V 0.06%
600	S 30.61%	A 17.86%	T 17.26%	N 14.37%	M 7.64%	V 2.83%	L 2.77%	I 2.71%	K 1.50%	R 0.66%	D 0.48%	E 0.36%	Q 0.36%	F 0.18%	G 0.18%	H 0.18%	P 0.06%
601	A 86.59%	V 3.61%	T 3.31%	I 3.07%	S 2.22%	M 0.66%	L 0.24%	E 0.18%	G 0.06%	N 0.06%
602	K 81.18%	R 17.32%	Q 1.32%	S 0.18%
603	Q 50.51%	A 19.00%	S 11.61%	E 4.15%	K 3.43%	R 2.65%	D 2.47%	G 2.35%	N 1.26%	L 1.08%	H 0.66%	T 0.42%	P 0.24%	M 0.18%
604	S 79.86%	T 19.60%	A 0.30%	N 0.12%	E 0.06%	M 0.06%
605	A 95.31%	S 2.65%	T 1.14%	V 0.84%	I 0.06%
606	P 63.38%	G 24.65%	A 5.17%	S 4.57%	Y 1.14%	W 0.72%	F 0.12%	L 0.12%	K 0.06%	V 0.06%
607	G 95.43%	S 3.37%	A 0.66%	M 0.48%	T 0.06%
608	A 99.16%	S 0.78%	T 0.06%
609	A 52.13%	I 14.55%	S 12.33%	V 10.16%	M 3.61%	G 2.77%	T 2.29%	L 1.62%	F 0.30%	W 0.18%	C 0.06%
610	I 86.23%	L 7.40%	V 5.29%	F 0.90%	A 0.12%	T 0.06%
611	I 99.58%	V 0.42%
612	H 80.28%	Q 17.80%	E 1.08%	A 0.48%	M 0.12%	V 0.12%	N 0.06%	S 0.06%
613	F 95.73%	L 1.80%	V 1.14%	G 0.54%	A 0.36%	I 0.30%	T 0.12%
614	F 47.56%	L 43.54%	V 4.45%	I 4.27%	A 0.12%	C 0.06%
615	G 99.64%	A 0.36%
616	G 100.00%
617	I 99.16%	V 0.84%
618	H 99.40%	G 0.48%	A 0.12%
619	E 100.00%
620	I 96.15%	V 3.67%	M 0.12%	L 0.06%
621	Y 98.50%	F 1.08%	S 0.30%	C 0.06%	T 0.06%
622	F 99.88%	Y 0.12%
623	P 100.00%
624	Y 98.74%	F 1.26%
625	V 68.73%	I 31.15%	C 0.06%	L 0.06%
626	L 96.03%	M 3.85%	I 0.06%	V 0.06%
627	M 96.69%	A 2.16%	I 0.30%	T 0.30%	G 0.24%	S 0.18%	K 0.06%	L 0.06%
628	N 51.59%	K 37.22%	R 8.24%	A 1.62%	S 0.60%	Q 0.30%	H 0.12%	M 0.12%	E 0.06%	T 0.06%	Y 0.06%
629	P 100.00%
630	R 45.52%	L 10.70%	K 9.20%	A 8.90%	I 8.42%	M 6.98%	V 5.53%	S 1.80%	Q 1.14%	T 0.90%	F 0.78%	Y 0.12%
631	L 92.90%	M 2.95%	V 2.10%	T 1.38%	I 0.66%
632	I 63.20%	L 23.51%	F 10.16%	V 2.77%	M 0.36%
633	L 69.09%	I 19.12%	V 5.83%	A 3.07%	F 2.71%	G 0.06%	M 0.06%	T 0.06%
634	A 92.00%	S 5.59%	G 2.22%	P 0.18%
635	V 59.11%	A 23.51%	T 8.90%	M 3.37%	P 2.65%	L 1.92%	S 0.30%	D 0.12%	C 0.06%	I 0.06%
636	I 92.90%	M 5.29%	V 1.50%	L 0.18%	A 0.06%	F 0.06%
637	A 48.35%	L 35.60%	G 9.62%	V 2.10%	S 1.14%	C 0.96%	F 0.96%	I 0.72%	P 0.36%	M 0.06%	T 0.06%
638	G 99.10%	A 0.54%	S 0.30%
639	G 95.13%	N 2.10%	S 1.62%	A 0.48%	L 0.36%	I 0.06%	M 0.06%	Q 0.06%	V 0.06%
640	M 66.99%	V 15.21%	A 12.99%	I 3.79%	F 0.54%	L 0.24%	S 0.12%	T 0.06%
641	T 57.55%	S 25.08%	A 12.45%	V 2.53%	C 1.80%	G 0.42%	F 0.06%	M 0.06%
642	G 95.19%	A 3.07%	S 0.90%	Q 0.48%	N 0.24%	T 0.06%
643	V 65.78%	I 14.91%	T 14.79%	L 1.92%	S 1.80%	M 0.48%	D 0.18%	A 0.06%
644	F 75.11%	A 10.82%	L 8.24%	T 2.16%	I 1.26%	G 0.96%	M 0.84%	Y 0.30%	S 0.24%
645	T 71.80%	V 12.45%	I 6.67%	F 2.29%	L 2.04%	M 1.56%	C 1.08%	W 0.96%	Y 0.66%	A 0.30%	S 0.12%
646	L 47.02%	F 28.56%	N 19.18%	M 1.26%	Y 1.20%	E 0.84%	G 0.66%	A 0.36%	Q 0.30%	T 0.24%	I 0.18%	S 0.12%
647	T 28.62%	V 25.08%	S 18.58%	Q 8.96%	M 4.39%	N 4.33%	A 3.31%	L 3.07%	G 2.53%	R 0.24%	D 0.18%	E 0.18%	I 0.18%	K 0.12%	H 0.06%	W 0.06%	Y 0.06%
648	L 51.41%	I 17.32%	V 16.24%	M 8.54%	A 3.43%	T 1.68%	F 0.90%	W 0.30%	S 0.12%
649	L 46.72%	F 40.65%	T 9.32%	M 2.95%	S 0.12%	V 0.12%	A 0.06%
650	G 42.87%	N 33.91%	D 13.11%	H 5.65%	K 1.62%	S 1.56%	Q 0.72%	E 0.30%	A 0.12%	R 0.12%
651	A 39.93%	G 32.05%	S 14.61%	V 6.61%	T 3.19%	N 1.08%	C 0.90%	L 0.72%	I 0.48%	D 0.24%	Y 0.18%
652	G 98.20%	A 1.56%	M 0.18%	E 0.06%
653	L 94.41%	I 4.51%	T 0.42%	A 0.18%	E 0.18%	M 0.18%	V 0.12%
654	V 58.81%	R 14.97%	I 7.34%	T 4.75%	K 4.21%	S 2.95%	F 2.35%	Q 1.98%	A 1.08%	L 0.60%	G 0.54%	M 0.30%	N 0.12%
655	A 48.65%	S 41.79%	G 9.14%	Y 0.24%	T 0.12%	F 0.06%
656	P 76.91%	A 10.70%	T 7.04%	S 3.31%	V 1.74%	I 0.12%	F 0.06%	G 0.06%	M 0.06%
657	A 76.55%	P 18.70%	S 3.91%	T 0.48%	V 0.30%	C 0.06%
658	S 83.70%	A 16.24%	P 0.06%
659	P 99.94%	S 0.06%
660	G 99.94%	A 0.06%
661	S 99.94%	T 0.06%
662	I 95.85%	V 2.10%	F 0.96%	L 0.90%	M 0.18%
663	F 37.04%	I 35.90%	L 26.64%	V 0.36%	M 0.06%
664	A 95.31%	S 3.13%	T 0.48%	M 0.42%	F 0.30%	N 0.30%	V 0.06%
665	V 48.23%	I 29.22%	Y 9.68%	L 8.24%	F 2.16%	M 0.84%	E 0.78%	W 0.78%	A 0.06%
666	L 60.67%	Y 7.58%	M 6.92%	I 6.55%	F 5.29%	A 3.91%	T 3.67%	W 1.80%	V 1.62%	S 1.32%	G 0.36%	E 0.30%
667	A 64.70%	L 23.09%	G 3.37%	I 2.53%	S 2.10%	M 1.74%	T 1.20%	V 0.66%	F 0.42%	P 0.18%
668	M 68.19%	Q 12.27%	V 10.46%	L 4.45%	A 2.35%	S 1.08%	T 0.48%	N 0.36%	I 0.18%	E 0.12%	F 0.06%
669	T 76.43%	A 14.85%	S 5.71%	V 1.62%	C 1.20%	G 0.12%	I 0.06%
670	A 0.30%	L 0.24%	I 0.06%	V 0.06%
671	G 0.30%	S 0.06%
672	G 0.36%
673	P 76.61%	A 12.99%	S 3.37%	Q 3.25%	T 1.44%	E 0.78%	N 0.60%	G 0.42%	H 0.18%	F 0.06%	K 0.06%	L 0.06%
674	T 0.12%
675	K 58.03%	R 12.81%	P 7.94%	S 5.95%	G 3.55%	H 2.83%	A 1.86%	Q 1.50%	T 1.32%	N 0.96%	V 0.78%	M 0.72%	L 0.30%	D 0.18%	F 0.18%	I 0.18%	E 0.06%
676	E 2.16%	H 1.56%	S 1.32%	N 0.90%	Q 0.72%	D 0.60%	K 0.48%	G 0.30%	T 0.12%	A 0.06%	R 0.06%
677	G 0.24%	A 0.06%
678	N 0.24%
679	Y 0.24%
680	F 0.18%	V 0.06%
681	A 0.24%
682	N 0.24%
683	L 0.24%	A 0.06%
684	A 3.55%	G 2.59%	F 0.60%	L 0.60%	T 0.48%	K 0.42%	S 0.30%	V 0.24%	P 0.18%	M 0.06%
685	G 63.32%	D 13.53%	S 9.74%	A 6.37%	M 2.35%	N 1.26%	T 0.90%	H 0.78%	E 0.48%	P 0.30%	Q 0.24%	L 0.18%
686	I 1.02%	M 0.78%	V 0.72%	L 0.60%	S 0.48%	A 0.12%	F 0.12%	P 0.12%	T 0.06%	Y 0.06%
687	W 0.72%	G 0.66%	S 0.36%	M 0.30%	A 0.18%	L 0.06%	N 0.06%	T 0.06%
688	S 36.92%	A 27.60%	G 19.12%	N 4.93%	D 2.83%	T 1.86%	E 1.80%	V 1.74%	H 0.78%	Q 0.42%	K 0.36%	C 0.30%	P 0.30%	F 0.18%	L 0.18%	Y 0.18%	I 0.12%	M 0.12%
689	Q 0.12%	P 0.06%
690	Y 52.92%	L 12.99%	F 12.21%	I 8.18%	H 5.17%	M 3.37%	V 2.04%	T 1.50%	W 0.42%	A 0.30%	Q 0.24%	E 0.12%	D 0.06%	G 0.06%	N 0.06%	R 0.06%
691	L 35.90%	F 28.20%	V 17.14%	I 15.21%	A 1.14%	M 1.14%	G 0.30%	P 0.24%	T 0.24%	W 0.18%	S 0.06%
692	G 43.66%	A 36.26%	P 11.49%	S 1.86%	L 1.50%	Q 1.14%	K 1.02%	T 1.02%	V 0.48%	M 0.42%	I 0.30%	R 0.18%	H 0.12%	N 0.12%	C 0.06%	E 0.06%	W 0.06%
693	V 52.19%	N 30.25%	I 5.71%	M 5.23%	T 3.01%	L 2.53%	A 0.72%	K 0.06%	S 0.06%
694	I 38.54%	L 31.51%	T 9.92%	F 9.32%	V 5.17%	A 2.47%	Y 1.14%	M 0.90%	W 0.36%	G 0.18%	S 0.18%	C 0.06%
695	S 0.30%
696	V 0.30%
697	L 0.30%	W 0.06%
698	A 44.14%	L 31.99%	S 6.61%	T 4.99%	I 3.73%	C 3.55%	V 3.37%	G 0.66%	F 0.54%	M 0.18%
699	G 38.06%	S 31.45%	A 28.32%	D 1.62%	T 0.36%	C 0.12%	V 0.06%
700	V 66.03%	I 30.79%	F 1.74%	W 0.72%	M 0.36%	A 0.18%	Y 0.12%	L 0.06%
701	L 23.45%	I 23.15%	V 19.54%	A 17.14%	F 8.24%	C 4.09%	T 3.19%	G 0.66%	M 0.36%	S 0.18%
702	A 36.86%	V 27.42%	L 9.80%	G 6.98%	I 6.79%	T 4.75%	S 4.33%	F 1.68%	C 0.96%	M 0.42%
703	A 77.99%	S 18.28%	G 3.67%	V 0.06%
704	T 37.22%	A 36.86%	F 10.76%	M 6.79%	C 4.51%	G 2.16%	L 1.08%	S 0.42%	V 0.12%	I 0.06%
705	A 48.71%	V 15.39%	I 12.51%	T 7.64%	L 7.46%	G 6.55%	S 1.14%	M 0.24%	C 0.12%	F 0.12%
706	V 93.99%	A 3.55%	I 1.26%	T 0.96%	M 0.12%	L 0.06%
707	S 90.92%	T 7.88%	A 0.84%	C 0.30%
708	F 96.69%	C 1.50%	L 0.60%	G 0.36%	M 0.36%	A 0.30%	T 0.12%
709	L 32.23%	V 31.21%	A 16.84%	I 11.61%	F 3.19%	T 2.83%	G 0.78%	S 0.66%	C 0.36%	M 0.24%
710	V 67.53%	I 26.88%	L 3.25%	A 1.14%	T 0.60%	F 0.30%	M 0.18%	S 0.12%
711	A 60.73%	S 35.00%	G 3.73%	N 0.18%	T 0.18%	C 0.12%	V 0.06%
712	A 50.99%	S 37.04%	M 2.95%	V 2.41%	G 2.04%	L 1.50%	T 1.44%	F 0.48%	I 0.48%	C 0.42%	W 0.12%	Y 0.12%
713	I 27.06%	L 24.29%	V 23.93%	F 13.59%	P 6.55%	A 3.19%	Y 0.66%	M 0.60%	N 0.06%	T 0.06%
714	L 54.48%	I 28.68%	F 10.58%	V 5.17%	M 1.02%	Q 0.06%
715	L 77.93%	M 7.94%	V 7.34%	I 6.73%	F 0.06%
716	K 83.64%	R 14.19%	L 1.50%	N 0.36%	I 0.12%	Q 0.06%	S 0.06%
717	T 48.17%	A 11.24%	S 9.92%	R 9.08%	M 4.93%	F 3.91%	I 3.07%	L 2.95%	K 1.86%	N 1.56%	G 1.20%	V 0.66%	P 0.36%	H 0.30%	W 0.12%	Q 0.06%	Y 0.06%
718	S 40.89%	D 18.34%	Q 12.81%	T 8.96%	G 7.40%	A 4.15%	F 1.86%	V 1.80%	M 0.84%	E 0.78%	Y 0.66%	K 0.42%	N 0.30%	I 0.18%	R 0.18%	L 0.12%	H 0.06%
719	K 58.63%	R 13.23%	A 6.92%	G 4.87%	S 4.03%	T 2.77%	N 1.92%	Q 1.86%	P 1.62%	H 1.14%	M 0.54%	V 0.42%	D 0.24%	Y 0.24%	F 0.12%	E 0.06%
720	V 16.60%	Q 14.79%	K 12.39%	S 11.91%	A 8.24%	E 3.97%	T 3.55%	N 3.13%	D 2.77%	G 2.16%	P 1.98%	I 1.02%	R 0.90%	L 0.72%	Y 0.48%	H 0.42%	F 0.06%
721	K 25.20%	T 14.13%	E 8.24%	D 4.87%	S 4.75%	G 3.91%	R 3.49%	N 3.43%	Q 2.16%	A 1.98%	V 1.08%	P 0.96%	M 0.72%	I 0.54%	H 0.18%	L 0.12%	F 0.06%	W 0.06%
722	D 2.65%	G 0.18%	Y 0.18%	E 0.12%	N 0.12%	I 0.06%	V 0.06%
723	E 11.37%	D 5.83%	T 3.01%	L 2.89%	G 2.65%	A 2.47%	V 1.50%	N 1.20%	S 1.08%	Q 0.78%	M 0.72%	P 0.48%	K 0.30%	F 0.12%	C 0.06%	I 0.06%	R 0.06%	Y 0.06%
724	E 24.71%	D 13.53%	A 7.52%	S 7.16%	G 3.43%	N 2.41%	T 1.98%	H 1.32%	Q 1.08%	K 1.02%	M 0.36%	V 0.36%	L 0.30%	R 0.12%	I 0.06%	P 0.06%
725	A 1.26%	G 0.30%	L 0.18%	S 0.18%	I 0.12%	P 0.12%	Y 0.12%	K 0.06%	M 0.06%	R 0.06%
726	D 6.73%	E 5.29%	S 3.25%	T 3.01%	A 2.59%	K 1.92%	G 1.68%	Q 1.02%	R 0.72%	V 0.72%	P 0.60%	N 0.42%	L 0.24%
727	D 38.00%	E 32.95%	G 5.95%	A 3.19%	S 1.62%	T 1.56%	N 1.44%	K 1.32%	Q 1.26%	V 1.02%	R 0.12%	H 0.06%	L 0.06%	M 0.06%	P 0.06%
728	G 4.39%	E 0.36%	K 0.18%	A 0.12%	D 0.12%	N 0.12%	S 0.12%	Q 0.06%
729	I 0.12%	E 0.06%	N 0.06%
730	I 0.06%
731	K 0.06%
732	N 0.06%
733	I 0.12%	T 0.12%
734	F 0.12%	G 0.12%	C 0.06%	D 0.06%	E 0.06%	I 0.06%	L 0.06%	N 0.06%	V 0.06%
735	D 37.64%	E 31.69%	G 4.75%	T 3.07%	A 2.95%	V 1.68%	S 1.50%	M 1.32%	N 1.02%	Q 0.48%	L 0.36%	P 0.30%	I 0.18%	K 0.18%	R 0.18%	Y 0.06%
736	E 9.02%	A 2.83%	G 2.59%	D 2.47%	K 0.96%	S 0.66%	N 0.48%	T 0.36%	Q 0.18%	P 0.06%	R 0.06%
737	E 0.12%
738	G 7.16%	D 3.19%	P 2.10%	E 1.68%	V 1.08%	A 1.02%	S 0.48%	Q 0.42%	L 0.36%	T 0.24%	R 0.12%
739	D 66.63%	E 7.46%	N 6.25%	S 5.29%	A 3.73%	T 2.41%	G 1.56%	K 0.30%	Q 0.30%	V 0.24%	H 0.12%
740	G 0.30%	D 0.18%	P 0.12%	S 0.12%	H 0.06%	K 0.06%	L 0.06%	Q 0.06%
741	P 0.12%	A 0.06%	Q 0.06%	S 0.06%	T 0.06%
742	V 0.06%
743	G 1.14%	Q 0.60%	S 0.42%	K 0.36%	N 0.36%	D 0.24%	A 0.18%	E 0.18%	T 0.18%	L 0.12%	R 0.12%	V 0.06%
744	S 8.12%	A 7.28%	E 1.86%	G 1.74%	D 1.02%	K 0.72%	N 0.66%	T 0.54%	Q 0.18%	M 0.12%	V 0.12%	F 0.06%	L 0.06%
745	L 71.02%	I 19.36%	F 6.25%	M 0.90%	V 0.66%	A 0.48%	T 0.36%	K 0.18%	D 0.06%	G 0.06%	P 0.06%	R 0.06%	Y 0.06%
746	E 51.65%	A 17.20%	D 9.32%	S 6.49%	G 4.87%	T 3.01%	N 2.41%	V 1.68%	K 1.02%	Q 0.96%	F 0.12%	H 0.12%	I 0.12%	L 0.12%	M 0.12%	P 0.12%	R 0.06%	Y 0.06%
747	A 31.93%	E 26.58%	K 13.05%	D 10.28%	Q 4.63%	S 4.39%	G 2.16%	T 2.16%	N 1.20%	V 0.90%	H 0.78%	R 0.54%	L 0.42%	I 0.12%	M 0.12%	Y 0.06%
748	G 0.36%	S 0.12%	A 0.06%	D 0.06%	E 0.06%	T 0.06%
749	D 0.18%	G 0.18%	N 0.06%	Q 0.06%	S 0.06%	T 0.06%	V 0.06%	Y 0.06%
750	R 0.18%	H 0.12%	N 0.12%	A 0.06%	E 0.06%	K 0.06%	S 0.06%	T 0.06%
751	P 0.06%
752	T 0.12%	G 0.06%
753	A 89.30%	S 3.49%	K 2.47%	T 0.90%	M 0.54%	N 0.54%	Q 0.54%	V 0.24%	E 0.18%	R 0.18%	G 0.12%	L 0.12%	H 0.06%	I 0.06%	P 0.06%	Y 0.06%
754	T 51.41%	Q 13.77%	A 11.18%	S 7.70%	K 5.53%	V 4.27%	R 1.86%	E 1.38%	I 1.20%	N 0.30%	G 0.12%	L 0.12%	D 0.06%	H 0.06%	M 0.06%	P 0.06%
755	A 31.69%	R 22.19%	S 12.63%	E 9.62%	K 7.94%	Q 6.37%	D 2.77%	N 2.29%	T 1.38%	G 0.96%	V 0.72%	L 0.30%	H 0.18%	M 0.12%	Y 0.06%
756	K 32.77%	R 27.36%	Q 15.45%	A 7.28%	E 4.51%	S 3.85%	D 2.83%	N 1.80%	T 1.02%	G 0.72%	M 0.48%	V 0.30%	H 0.18%	L 0.18%	P 0.12%	I 0.06%	Y 0.06%
757	M 68.13%	V 15.09%	T 6.13%	S 3.25%	I 1.92%	L 1.68%	K 1.08%	A 0.90%	G 0.24%	N 0.18%	R 0.18%	E 0.12%	F 0.12%	D 0.06%
758	Q 28.62%	K 23.57%	E 20.75%	A 6.73%	S 5.41%	H 4.51%	R 4.27%	D 2.04%	N 1.86%	T 0.54%	G 0.30%	I 0.18%	V 0.18%	M 0.12%
759	A 25.38%	D 24.23%	E 22.01%	S 9.38%	Q 7.28%	G 4.33%	N 3.01%	T 1.56%	K 0.90%	R 0.54%	H 0.12%	P 0.12%	V 0.12%	C 0.06%
760	M 74.80%	L 11.18%	A 4.33%	N 4.15%	I 0.84%	R 0.72%	S 0.66%	V 0.60%	F 0.54%	E 0.36%	T 0.36%	K 0.18%	Q 0.18%	D 0.06%	G 0.06%	Y 0.06%
761	K 97.23%	A 0.42%	D 0.24%	V 0.24%	E 0.18%	P 0.18%	N 0.12%	Q 0.12%	S 0.12%	G 0.06%	H 0.06%	L 0.06%	R 0.06%	T 0.06%
762	A 36.14%	S 11.00%	N 3.25%	G 2.47%	Q 2.47%	T 1.86%	L 1.08%	K 0.90%	R 0.60%	V 0.54%	D 0.36%	M 0.30%	I 0.24%	E 0.12%	P 0.12%	Y 0.12%	H 0.06%
763	E 16.06%	Q 14.19%	A 10.82%	S 8.42%	G 5.17%	T 2.47%	K 1.20%	R 1.14%	D 0.90%	N 0.78%	P 0.72%	V 0.72%	L 0.48%	M 0.18%	H 0.12%	I 0.06%
764	K 0.24%	S 0.18%
765	A 0.36%	K 0.06%
766	A 0.18%	T 0.06%
767	E 0.24%
768	G 0.30%
769	S 0.18%	A 0.06%	N 0.06%
770	A 0.18%	P 0.12%	T 0.12%	E 0.06%	G 0.06%
771	S 37.10%	A 9.98%	N 1.74%	T 1.02%	G 0.96%	P 0.96%	K 0.60%	V 0.60%	I 0.24%	Q 0.24%	D 0.18%	E 0.12%	R 0.12%	F 0.06%	H 0.06%
772	A 0.24%	F 0.18%	I 0.12%	D 0.06%	G 0.06%	P 0.06%	Q 0.06%	R 0.06%	V 0.06%
773	A 0.06%	E 0.06%	V 0.06%
774	A 0.06%
775	A 0.06%	E 0.06%
776	K 0.06%	L 0.06%	V 0.06%
777	I 0.12%	D 0.06%	G 0.06%	V 0.06%
778	K 47.08%	A 0.90%	T 0.84%	G 0.66%	E 0.54%	L 0.54%	S 0.48%	V 0.36%	N 0.24%	D 0.18%	R 0.18%	P 0.12%	Q 0.12%	M 0.06%
779	T 0.24%	A 0.12%	L 0.12%	I 0.06%	N 0.06%	P 0.06%	Q 0.06%	S 0.06%
780	P 0.12%	L 0.06%	S 0.06%	V 0.06%
781	T 0.12%	H 0.06%	I 0.06%	P 0.06%
782	S 0.48%	A 0.42%	L 0.06%	T 0.06%	V 0.06%
783	S 1.02%	N 0.36%	D 0.12%	G 0.12%	A 0.06%	L 0.06%	Q 0.06%	T 0.06%
784	G 82.20%	S 3.55%	A 3.13%	N 2.35%	P 1.98%	K 1.14%	T 0.54%	D 0.30%	H 0.18%	Q 0.18%	V 0.18%	L 0.12%	E 0.06%	F 0.06%	R 0.06%
785	H 0.06%	Q 0.06%
786	T 0.12%	A 0.06%	E 0.06%	K 0.06%
787	A 0.12%	L 0.12%	I 0.06%	V 0.06%
788	I 0.12%	P 0.12%	N 0.06%	S 0.06%
789	K 34.94%	Q 10.58%	A 5.35%	T 3.79%	E 3.31%	N 3.19%	R 2.65%	G 2.47%	S 2.22%	V 1.92%	I 1.80%	M 0.84%	L 0.72%	D 0.42%	P 0.18%	F 0.12%	H 0.06%
790	K 25.80%	A 4.93%	S 4.45%	T 3.01%	E 2.71%	G 2.65%	Q 2.22%	R 2.16%	V 1.86%	D 1.80%	N 1.20%	P 1.02%	L 0.84%	I 0.36%
791	I 0.78%	A 0.60%	V 0.42%	P 0.36%	K 0.30%	L 0.30%	Q 0.18%	T 0.12%	E 0.06%	M 0.06%	S 0.06%
792	A 0.18%	E 0.18%	T 0.18%	L 0.12%	N 0.12%	V 0.12%	F 0.06%
793	V 0.06%
794	A 0.24%	V 0.24%	D 0.06%	N 0.06%	T 0.06%
795	S 34.76%	A 9.80%	T 6.25%	G 3.19%	D 1.92%	E 1.74%	K 1.74%	P 1.62%	N 1.32%	V 1.32%	Q 1.08%	R 0.54%	L 0.48%	I 0.30%	H 0.12%	M 0.12%
796	S 23.39%	A 9.68%	G 5.83%	V 4.15%	T 3.01%	Q 2.95%	M 2.53%	I 1.74%	R 1.32%	E 1.20%	L 1.20%	K 0.84%	P 0.78%	H 0.48%	D 0.42%	N 0.42%	Y 0.36%	F 0.12%
797	P 2.47%	Q 2.47%	K 1.74%	T 1.56%	A 1.50%	E 0.66%	S 0.66%	V 0.66%	I 0.42%	N 0.42%	M 0.24%	D 0.18%	L 0.18%	R 0.18%	G 0.12%	Y 0.06%
798	A 1.14%	P 1.08%	G 0.96%	T 0.78%	S 0.54%	D 0.30%	N 0.30%	E 0.24%	K 0.12%	L 0.12%	Q 0.12%	I 0.06%	M 0.06%	V 0.06%
799	S 0.78%	E 0.66%	D 0.30%	G 0.24%	P 0.24%	N 0.18%	V 0.18%	Q 0.12%	A 0.06%	H 0.06%	K 0.06%	T 0.06%
800	G 0.12%	A 0.06%
801	T 0.18%
802	Q 0.12%	A 0.06%	T 0.06%
803	A 0.54%	T 0.54%	Q 0.42%	V 0.36%	E 0.24%	S 0.18%	P 0.12%	F 0.06%	G 0.06%	I 0.06%	K 0.06%	N 0.06%
804	S 1.62%	D 0.96%	N 0.60%	T 0.42%	E 0.24%	A 0.18%	P 0.18%	K 0.12%	G 0.06%	Q 0.06%	V 0.06%
805	A 1.38%	T 0.90%	V 0.84%	G 0.42%	E 0.30%	I 0.18%	S 0.18%	D 0.12%	L 0.12%	Q 0.12%	N 0.06%
806	E 1.74%	Q 1.32%	A 1.02%	S 0.78%	D 0.54%	K 0.48%	T 0.48%	N 0.36%	V 0.24%	I 0.18%	G 0.12%	P 0.12%	M 0.06%
807	A 10.88%	S 3.61%	T 2.16%	D 2.04%	G 1.68%	P 1.50%	N 1.44%	Q 1.26%	V 1.20%	E 1.14%	L 0.72%	M 0.30%	R 0.30%	I 0.18%	H 0.12%	F 0.06%	K 0.06%
808	A 30.73%	V 25.20%	T 6.01%	G 4.63%	P 2.71%	S 2.04%	Q 1.74%	E 1.56%	I 1.56%	N 1.50%	H 1.02%	L 0.54%	K 0.48%	R 0.30%	D 0.24%	F 0.12%	M 0.12%
809	A 36.74%	S 15.09%	T 8.90%	V 6.25%	N 3.37%	L 3.01%	E 2.22%	Q 1.92%	P 1.86%	G 1.56%	K 1.50%	I 0.48%	D 0.42%	H 0.36%	M 0.36%	R 0.36%
810	G 0.12%
811	I 0.12%	L 0.12%	M 0.12%	V 0.06%
812	F 0.12%
813	A 0.12%
814	A 0.12%
815	G 0.12%
816	E 0.06%	G 0.06%
817	A 0.06%	E 0.06%
818	A 0.06%	Q 0.06%
819	S 15.21%	P 12.75%	A 11.37%	G 10.28%	D 5.35%	N 4.57%	T 4.51%	E 3.73%	Q 2.65%	K 2.53%	V 1.56%	R 0.96%	F 0.36%	L 0.36%	H 0.24%	M 0.18%	I 0.12%	C 0.06%	Y 0.06%
820	A 16.42%	V 7.46%	T 5.47%	S 4.33%	G 3.01%	L 2.71%	N 2.35%	E 2.22%	Q 2.10%	M 1.92%	I 1.32%	H 0.66%	P 0.60%	F 0.48%	D 0.42%	K 0.24%	R 0.06%	Y 0.06%
821	L 21.41%	V 7.04%	F 3.97%	I 2.89%	A 2.71%	T 1.62%	M 1.02%	S 0.78%	E 0.48%	P 0.48%	D 0.42%	Q 0.30%	G 0.18%	N 0.18%	K 0.12%	C 0.06%	R 0.06%	W 0.06%
822	T 0.90%	G 0.72%	S 0.60%	A 0.42%	E 0.36%	P 0.36%	K 0.30%	N 0.18%	H 0.06%	Q 0.06%	R 0.06%	V 0.06%
823	S 1.32%	A 1.08%	D 0.84%	G 0.48%	T 0.18%	E 0.06%	N 0.06%	P 0.06%
824	N 0.66%	G 0.48%	S 0.48%	P 0.30%	T 0.24%	L 0.12%	A 0.06%	D 0.06%	K 0.06%	R 0.06%
825	G 0.12%	A 0.06%	L 0.06%	V 0.06%	Y 0.06%
826	K 0.18%	A 0.12%
827	I 0.12%	L 0.06%
828	A 0.12%	G 0.06%	P 0.06%	V 0.06%
829	F 0.18%	G 0.12%	A 0.06%	E 0.06%	T 0.06%
830	A 0.54%	C 0.06%	E 0.06%	G 0.06%	T 0.06%
831	G 0.42%	C 0.18%	T 0.12%	A 0.06%	D 0.06%
832	A 0.84%	R 0.30%	G 0.24%	D 0.18%	H 0.12%	S 0.12%	K 0.06%	Q 0.06%	T 0.06%	Y 0.06%
833	A 1.32%	E 1.02%	G 0.24%	V 0.24%	D 0.12%	S 0.12%	L 0.06%	N 0.06%	P 0.06%	T 0.06%
834	G 0.30%
835	T 0.06%
836	L 0.12%	T 0.06%
837	S 0.06%
838	P 1.20%	M 0.24%	A 0.12%	L 0.06%	N 0.06%
839	A 1.86%	S 0.48%	G 0.36%	V 0.36%	T 0.30%	N 0.24%	D 0.18%	Q 0.18%	P 0.12%	R 0.12%	E 0.06%	I 0.06%	K 0.06%	L 0.06%	M 0.06%
840	T 7.64%	A 6.55%	V 5.23%	G 2.10%	S 2.04%	E 1.62%	Q 1.38%	N 1.32%	L 0.84%	K 0.78%	M 0.78%	D 0.60%	P 0.48%	R 0.48%	I 0.30%	H 0.06%
841	G 0.12%	R 0.06%
842	S 0.12%	T 0.06%
843	A 0.06%	T 0.06%
844	D 0.06%	G 0.06%
845	G 0.06%	R 0.06%
846	A 0.12%
847	A 0.12%
848	F 0.06%	L 0.06%
849	A 0.06%	I 0.06%	V 0.06%
850	A 15.45%	G 13.59%	L 7.82%	S 6.19%	V 5.23%	T 3.31%	K 3.01%	N 2.10%	R 1.68%	I 1.62%	Q 1.38%	E 1.32%	D 0.90%	P 0.60%	H 0.48%	F 0.18%	M 0.18%
851	T 0.42%	A 0.12%	E 0.06%	S 0.06%
852	S 0.48%	G 0.12%	R 0.06%
853	G 0.12%	A 0.06%
854	A 0.12%
855	K 0.06%	N 0.06%
856	A 0.06%	M 0.06%
857	P 0.06%	Q 0.06%
858	D 0.30%	E 0.18%	G 0.12%	Q 0.12%	A 0.06%
859	R 0.42%	G 0.18%	D 0.06%	E 0.06%	Q 0.06%
860	S 0.12%	A 0.06%	T 0.06%	V 0.06%
861	A 4.27%	G 2.65%	S 1.56%	D 0.66%	T 0.54%	E 0.30%	N 0.18%	P 0.18%	Q 0.18%	R 0.18%	M 0.12%	K 0.06%	V 0.06%
862	R 0.06%	S 0.06%	T 0.06%
863	A 25.80%	G 8.42%	T 7.04%	S 5.89%	Q 4.75%	P 4.21%	V 4.15%	N 2.71%	E 2.22%	D 1.44%	I 1.14%	K 0.96%	H 0.78%	R 0.48%	L 0.36%	F 0.12%	C 0.06%	M 0.06%
864	G 0.06%
865	A 29.16%	S 8.18%	T 5.17%	V 4.99%	G 4.21%	N 3.13%	K 1.74%	Q 1.44%	E 1.32%	P 1.26%	R 0.78%	D 0.66%	H 0.54%	L 0.36%	F 0.24%	I 0.24%	M 0.24%	Y 0.06%
866	G 16.18%	A 6.79%	D 4.03%	T 2.95%	S 2.47%	P 1.68%	E 1.56%	N 1.20%	V 0.90%	K 0.72%	Q 0.72%	L 0.60%	R 0.36%	H 0.30%	I 0.24%	F 0.12%	M 0.06%
867	A 6.67%	G 2.83%	T 2.10%	V 1.44%	L 1.38%	N 1.32%	I 0.78%	S 0.78%	Q 0.48%	D 0.30%	E 0.18%	H 0.06%	R 0.06%
868	A 0.72%	G 0.72%	Q 0.42%	R 0.42%	F 0.36%	I 0.18%	P 0.18%	T 0.18%	E 0.12%	M 0.12%	H 0.06%	L 0.06%	N 0.06%
869	T 0.12%	A 0.06%	N 0.06%	P 0.06%
870	L 0.18%	A 0.06%	S 0.06%
871	A 0.18%	S 0.06%	T 0.06%
872	A 0.96%	K 0.24%
873	K 0.60%	P 0.36%	R 0.12%	A 0.06%	N 0.06%
874	L 0.18%	I 0.06%
875	K 0.18%	V 0.06%
876	A 0.18%	E 0.06%
877	A 0.12%	E 0.06%	Q 0.06%
878	G 0.30%
879	S 0.06%
880	A 0.12%	S 0.12%	G 0.06%	I 0.06%	M 0.06%
881	D 7.58%	G 2.29%	E 2.04%	A 1.08%	N 0.48%	S 0.42%	T 0.42%	Q 0.36%	P 0.12%	V 0.12%	K 0.06%
882	V 11.97%	A 9.26%	L 3.31%	M 1.68%	T 1.68%	I 0.78%	N 0.72%	S 0.48%	P 0.30%	R 0.24%	Q 0.18%	E 0.12%	D 0.06%	G 0.06%	K 0.06%
883	A 1.80%	G 1.68%	T 1.38%	S 1.20%	V 0.66%	P 0.42%	N 0.30%	D 0.18%	E 0.12%	Q 0.12%	F 0.06%	L 0.06%	R 0.06%
884	A 1.08%	V 0.36%	E 0.30%	Q 0.24%	F 0.18%	S 0.18%	D 0.12%	G 0.12%	I 0.12%	N 0.12%	P 0.12%	L 0.06%	T 0.06%
885	P 0.48%	S 0.42%	Q 0.36%	A 0.30%	E 0.06%	G 0.06%	H 0.06%	R 0.06%	T 0.06%	V 0.06%
886	A 1.74%	E 0.60%	S 0.48%	D 0.36%	H 0.18%	V 0.18%	I 0.12%	G 0.06%	K 0.06%	L 0.06%	N 0.06%
887	A 1.32%	K 0.42%	V 0.42%	R 0.36%	S 0.24%	Y 0.24%	D 0.18%	E 0.18%	G 0.18%	I 0.06%	M 0.06%	Q 0.06%	T 0.06%
888	A 1.56%	T 0.66%	V 0.54%	S 0.42%	G 0.36%	Q 0.18%	I 0.12%	L 0.12%	F 0.06%	M 0.06%
889	G 0.12%	I 0.12%	L 0.06%
890	N 0.18%	A 0.06%	S 0.06%
891	E 0.12%	R 0.12%	D 0.06%
892	V 0.12%	L 0.06%	P 0.06%	T 0.06%
893	S 0.18%	P 0.12%
894	L 0.18%	A 0.06%	T 0.06%
895	P 0.12%
896	D 0.12%
897	T 0.12%
898	A 0.12%
899	F 0.12%	Y 0.12%
900	V 0.12%
901	D 0.30%
902	Q 0.24%	A 0.12%	T 0.12%	M 0.06%
903	P 0.18%	E 0.12%	S 0.12%	D 0.06%	G 0.06%
904	A 0.30%	I 0.12%	L 0.12%	T 0.12%	G 0.06%	V 0.06%
905	D 0.18%	E 0.12%	I 0.12%	Q 0.12%	P 0.06%	S 0.06%	T 0.06%	V 0.06%
906	A 1.50%	S 1.32%	D 0.36%	Q 0.30%	T 0.30%	E 0.24%	P 0.24%	V 0.24%	K 0.12%	N 0.12%	G 0.06%	H 0.06%	L 0.06%	Y 0.06%
907	A 1.74%	T 1.38%	V 0.48%	S 0.36%	L 0.18%	Q 0.18%	D 0.12%	E 0.12%	G 0.06%	K 0.06%	M 0.06%
908	A 2.10%	S 1.08%	E 1.02%	P 0.90%	T 0.84%	N 0.72%	D 0.30%	K 0.30%	Q 0.24%	V 0.18%	G 0.06%	H 0.06%
909	A 1.68%	E 1.50%	T 1.08%	D 0.84%	G 0.72%	S 0.60%	V 0.42%	Q 0.36%	N 0.24%	P 0.18%	H 0.12%	I 0.06%
910	A 3.43%	V 1.26%	T 1.20%	S 1.02%	G 0.96%	K 0.66%	E 0.48%	L 0.30%	P 0.30%	N 0.24%	Q 0.18%	I 0.12%
911	N 1.80%	E 0.78%	G 0.72%	A 0.42%	K 0.42%	L 0.42%	T 0.36%	M 0.30%	H 0.24%	S 0.18%	V 0.18%	F 0.12%	D 0.06%	I 0.06%	P 0.06%	W 0.06%
912	V 0.42%	A 0.12%	D 0.12%	G 0.12%	N 0.06%
913	E 0.48%	D 0.18%	A 0.12%	S 0.12%	T 0.12%	K 0.06%	Q 0.06%
914	N 0.30%	V 0.18%	A 0.12%	E 0.12%	K 0.12%	T 0.12%	G 0.06%	S 0.06%
915	A 0.24%	K 0.12%	L 0.12%	N 0.12%	T 0.12%	E 0.06%	V 0.06%
916	R 0.18%	H 0.12%	A 0.06%	E 0.06%	G 0.06%
917	G 1.92%	A 1.26%	Q 0.90%	V 0.72%	L 0.54%	N 0.54%	D 0.42%	T 0.42%	E 0.36%	S 0.36%	K 0.24%	R 0.24%	I 0.06%	P 0.06%
918	V 5.17%	K 4.45%	G 3.01%	A 1.98%	S 1.68%	L 1.56%	Q 1.38%	T 1.32%	E 1.20%	N 1.14%	D 0.96%	R 0.96%	I 0.78%	P 0.66%	H 0.42%	F 0.12%	M 0.12%
919	N 5.89%	K 5.59%	G 4.45%	A 3.73%	T 3.31%	S 3.07%	V 2.53%	R 2.22%	D 2.16%	E 2.04%	P 1.62%	Q 1.44%	H 0.54%	L 0.48%	I 0.42%	Y 0.06%
920	S 14.67%	A 14.25%	T 9.38%	N 5.29%	D 4.75%	G 3.43%	P 3.19%	Q 2.95%	E 2.53%	K 1.68%	V 1.44%	L 0.90%	H 0.72%	I 0.72%	R 0.66%	M 0.24%	Y 0.12%
921	I 0.24%	T 0.18%	G 0.12%	L 0.12%	N 0.12%	R 0.12%	A 0.06%	Q 0.06%
922	C 0.12%	T 0.12%	D 0.06%	G 0.06%	K 0.06%	V 0.06%
923	P 0.18%	T 0.18%	G 0.12%	K 0.06%
924	E 0.18%	Q 0.12%	D 0.06%	K 0.06%	N 0.06%	S 0.06%
925	A 0.18%	T 0.12%
926	K 0.12%	R 0.06%
927	I 0.12%	L 0.06%
928	Y 0.18%
929	P 0.18%
930	I 0.12%	V 0.06%
931	N 0.06%	Q 0.06%	S 0.06%
932	N 0.18%
933	F 0.18%
934	M 0.12%	L 0.06%
935	G 0.12%	A 0.06%
936	S 0.12%	G 0.06%
937	A 0.06%	K 0.06%	S 0.06%
938	E 0.18%
939	Y 0.18%
940	D 0.18%
941	A 0.12%	Q 0.06%
942	I 0.24%	S 0.12%	L 0.06%	V 0.06%
943	V 3.13%	A 2.71%	T 0.96%	E 0.66%	G 0.60%	D 0.48%	K 0.42%	S 0.42%	Q 0.36%	I 0.30%	L 0.30%	R 0.30%	N 0.24%	P 0.12%	H 0.06%
944	G 17.98%	K 12.45%	N 9.98%	A 9.44%	V 6.55%	T 5.17%	L 3.79%	S 3.55%	I 3.49%	E 2.65%	D 2.04%	P 1.80%	Q 1.50%	H 1.26%	R 0.96%	M 0.60%	F 0.42%
945	D 31.09%	A 9.68%	T 8.96%	E 8.72%	N 7.70%	S 6.92%	K 3.61%	G 2.95%	Q 2.10%	V 1.68%	R 1.32%	P 0.84%	M 0.78%	L 0.72%	F 0.42%	I 0.36%	H 0.12%
946	L 4.03%	V 2.65%	M 2.59%	F 2.47%	I 1.26%	A 1.20%	D 0.66%	T 0.60%	N 0.24%	S 0.24%	Q 0.18%	K 0.12%	Y 0.12%	G 0.06%	R 0.06%
947	P 8.42%	A 1.50%	S 1.14%	D 0.96%	K 0.96%	G 0.84%	E 0.42%	N 0.42%	V 0.36%	I 0.18%	L 0.18%	T 0.18%	Q 0.12%	R 0.12%
948	I 0.12%	K 0.12%	P 0.06%	S 0.06%	V 0.06%	Y 0.06%
949	N 0.06%	P 0.06%	V 0.06%
950	A 0.06%
951	N 0.06%	Q 0.06%
952	A 0.06%	N 0.06%	S 0.06%
953	G 0.12%	D 0.06%
954	K 0.12%	P 0.06%
955	E 0.06%	G 0.06%	H 0.06%
956	A 0.06%	E 0.06%	Q 0.06%
957	A 0.06%	Q 0.06%	T 0.06%
958	A 0.12%	N 0.06%	S 0.06%
959	A 0.12%	E 0.06%	Q 0.06%
960	S 0.18%	N 0.06%
961	T 0.18%	A 0.12%	E 0.12%	I 0.06%	Q 0.06%
962	F 0.12%	S 0.12%	T 0.12%	A 0.06%	P 0.06%	Q 0.06%
963	D 0.42%	P 0.06%	S 0.06%
964	V 0.18%	S 0.12%	L 0.06%
965	S 0.24%	T 0.18%
966	D 0.12%	S 0.12%	A 0.06%	E 0.06%	G 0.06%	K 0.06%	L 0.06%	Q 0.06%	R 0.06%	T 0.06%
967	L 0.24%	V 0.24%	Y 0.24%	G 0.12%	K 0.06%	S 0.06%	T 0.06%
968	I 0.72%	T 0.42%	S 0.36%	D 0.24%	Q 0.24%	L 0.18%	A 0.12%	F 0.12%	G 0.12%	K 0.12%	N 0.12%	V 0.12%	P 0.06%	R 0.06%
969	L 28.98%	M 5.35%	Y 4.81%	F 3.01%	A 2.59%	G 2.16%	P 2.04%	V 1.74%	K 0.90%	T 0.78%	S 0.72%	I 0.66%	N 0.36%	D 0.24%	E 0.18%	Q 0.12%	C 0.06%	R 0.06%	W 0.06%
970	S 21.47%	A 13.65%	G 12.69%	K 5.53%	E 5.23%	T 4.45%	D 4.03%	R 2.53%	N 2.35%	Q 2.29%	H 1.08%	M 1.08%	L 0.84%	P 0.84%	V 0.48%	I 0.42%	F 0.12%
971	T 0.30%	A 0.12%	L 0.06%	S 0.06%
972	L 0.18%	A 0.12%	T 0.06%	V 0.06%
973	A 0.18%	T 0.12%	S 0.06%	V 0.06%
974	T 0.06%
975	A 0.18%	V 0.18%	G 0.06%	I 0.06%
976	P 0.48%	T 0.12%	R 0.06%
977	A 0.36%	E 0.12%	R 0.12%	K 0.06%	S 0.06%
978	H 13.17%	N 12.15%	D 11.97%	T 11.61%	E 10.88%	P 10.46%	A 5.95%	K 4.33%	G 3.97%	S 3.61%	Q 3.07%	R 1.86%	L 1.14%	V 0.42%	Y 0.30%	I 0.24%	C 0.06%
979	N 0.30%	A 0.06%	I 0.06%	K 0.06%	T 0.06%
980	R 0.18%	A 0.06%	H 0.06%
981	E 0.18%	D 0.12%	T 0.06%
982	V 66.75%	I 26.46%	L 3.55%	T 1.26%	A 0.72%	F 0.30%	P 0.24%	M 0.12%
983	N 0.24%	P 0.12%	T 0.06%
984	V 0.12%	I 0.06%
985	R 35.18%	K 21.17%	N 12.15%	Q 8.90%	S 7.16%	H 4.21%	T 3.67%	E 3.61%	D 2.77%	A 0.24%	G 0.24%	L 0.12%	W 0.06%
986	K 62.90%	S 10.04%	N 9.74%	H 4.51%	R 3.97%	T 3.85%	A 1.86%	Q 1.38%	V 0.48%	D 0.42%	L 0.42%	E 0.24%	M 0.06%	P 0.06%	Y 0.06%
987	I 89.00%	V 10.64%	L 0.36%
988	H 0.06%	S 0.06%
989	F 0.06%	K 0.06%
990	V 0.12%	T 0.06%
991	I 46.54%	V 46.06%	Y 4.15%	F 1.38%	A 0.84%	L 0.54%	M 0.36%	T 0.12%
992	F 58.39%	V 39.69%	Y 1.26%	I 0.66%
993	A 92.54%	S 7.28%	V 0.12%	C 0.06%
994	Q 0.06%
995	Q 0.06%
996	D 0.06%
997	C 99.82%	Y 0.12%	T 0.06%
998	D 99.94%	G 0.06%
999	A 98.98%	G 0.36%	S 0.36%	V 0.24%	N 0.06%
1000	G 99.88%	D 0.06%	E 0.06%
1001	M 99.46%	L 0.30%	I 0.18%	K 0.06%
1002	G 99.88%	D 0.06%
1003	S 99.88%	T 0.06%
1004	S 99.88%	T 0.06%
1005	A 99.04%	V 0.84%	G 0.06%
1006	M 98.44%	L 1.32%	T 0.12%	H 0.06%	V 0.06%
1007	G 97.78%	A 1.02%	V 0.90%	S 0.18%	L 0.06%	T 0.06%
1008	A 99.76%	E 0.12%	S 0.06%	V 0.06%
1009	S 61.76%	G 25.74%	T 9.20%	A 2.89%	N 0.42%
1010	V 48.11%	L 19.72%	I 11.73%	M 9.20%	K 2.53%	T 2.29%	S 2.22%	R 1.62%	A 1.38%	Q 0.48%	G 0.42%	N 0.30%
1011	L 93.75%	F 4.51%	M 1.38%	V 0.24%	I 0.12%
1012	R 89.84%	K 6.25%	A 1.44%	S 1.02%	T 0.54%	Q 0.42%	H 0.24%	F 0.06%	G 0.06%	L 0.06%	N 0.06%
1013	K 73.36%	N 16.00%	D 5.29%	R 2.95%	G 0.84%	S 0.60%	T 0.48%	A 0.18%	E 0.12%	H 0.12%	L 0.06%
1014	K 92.30%	R 5.95%	M 0.72%	L 0.42%	I 0.24%	A 0.18%	E 0.06%	Q 0.06%	V 0.06%
1015	V 55.44%	I 21.11%	L 12.03%	F 5.29%	M 4.87%	A 1.20%	C 0.06%
1016	K 42.75%	Q 31.63%	N 6.13%	A 4.93%	R 3.61%	E 3.19%	H 2.10%	S 1.80%	T 1.38%	D 1.32%	L 0.54%	I 0.24%	V 0.18%	C 0.06%	G 0.06%	Y 0.06%
1017	D 29.65%	A 23.93%	K 15.81%	E 14.43%	Q 4.57%	N 3.31%	S 2.95%	G 2.65%	T 1.38%	P 1.08%	R 0.18%	H 0.06%
1018	A 90.44%	E 1.68%	L 1.50%	V 1.50%	Y 0.90%	D 0.66%	I 0.66%	S 0.60%	Q 0.48%	K 0.42%	T 0.30%	F 0.18%	N 0.18%	C 0.12%	H 0.12%	M 0.12%	R 0.12%
1019	G 89.06%	N 3.91%	R 2.10%	D 1.74%	E 0.90%	A 0.66%	K 0.66%	Q 0.36%	S 0.18%	C 0.12%	H 0.12%	M 0.12%	P 0.06%
1020	L 62.90%	F 11.79%	I 8.66%	V 4.33%	Y 3.19%	H 2.04%	P 1.92%	M 1.80%	S 1.74%	R 0.48%	A 0.12%	G 0.06%
1021	G 1.20%	A 0.24%
1022	T 12.15%	S 7.64%	G 6.25%	K 5.47%	P 3.67%	D 2.65%	E 2.65%	A 2.04%	N 1.44%	Q 0.84%	R 0.42%	H 0.36%	L 0.18%	I 0.12%	V 0.12%
1023	D 38.18%	N 25.56%	P 6.49%	G 5.65%	H 5.23%	E 4.45%	Q 4.03%	S 2.95%	A 1.74%	T 1.68%	K 1.20%	Y 0.54%	V 0.42%	R 0.30%	I 0.18%	L 0.12%	M 0.12%
1024	H 0.12%
1025	I 62.96%	V 29.89%	L 4.27%	Q 1.74%	M 0.72%	A 0.12%	P 0.12%	F 0.06%	K 0.06%	W 0.06%
1026	S 32.65%	T 21.47%	E 12.93%	K 10.52%	D 3.85%	P 3.67%	N 3.19%	A 2.83%	H 2.59%	Q 1.80%	V 0.96%	I 0.90%	F 0.72%	R 0.54%	G 0.48%	Y 0.48%	L 0.18%	C 0.12%	M 0.12%
1027	V 97.59%	I 1.50%	S 0.60%	L 0.12%	A 0.06%	E 0.06%	T 0.06%
1028	T 65.78%	V 14.31%	I 7.04%	S 3.97%	A 1.68%	E 1.68%	K 1.50%	Q 1.20%	N 0.54%	D 0.48%	G 0.42%	L 0.36%	P 0.36%	M 0.30%	R 0.30%	Y 0.06%
1029	N 92.12%	H 7.64%	A 0.06%	K 0.06%	S 0.06%	Y 0.06%
1030	T 25.98%	S 25.80%	C 9.38%	L 8.72%	K 7.94%	A 6.01%	Q 4.09%	M 2.83%	R 2.77%	V 2.22%	Y 1.92%	I 1.20%	F 0.60%	H 0.24%	E 0.12%	D 0.06%	G 0.06%	N 0.06%
1031	A 83.64%	S 12.99%	P 3.13%	K 0.12%	G 0.06%	L 0.06%
1032	I 85.87%	V 13.29%	A 0.48%	L 0.30%	F 0.06%
1033	N 46.18%	S 28.74%	A 11.73%	D 7.70%	E 2.65%	G 1.20%	R 1.14%	Q 0.30%	T 0.18%	P 0.12%	K 0.06%
1034	N 45.34%	S 20.20%	D 12.69%	E 8.48%	A 4.45%	Q 4.45%	T 1.80%	R 1.50%	K 0.54%	G 0.24%	H 0.12%	C 0.06%	M 0.06%	V 0.06%
1035	L 72.52%	I 25.50%	V 1.92%	K 0.06%
1036	G 0.06%
1037	E 0.06%
1038	E 0.06%
1039	P 69.57%	T 11.30%	K 4.63%	D 4.51%	S 3.73%	Q 1.80%	R 1.14%	A 0.60%	E 0.60%	N 0.42%	G 0.24%	V 0.18%	L 0.12%	I 0.06%	M 0.06%
1040	A 0.06%	D 0.06%	T 0.06%
1041	D 35.36%	A 13.83%	S 10.04%	E 9.86%	G 8.90%	P 6.49%	Q 5.65%	N 3.25%	K 2.77%	T 2.04%	V 0.54%	R 0.42%	L 0.30%	H 0.24%	M 0.12%	F 0.06%	I 0.06%
1042	D 70.41%	T 8.66%	E 7.64%	S 5.17%	N 2.53%	Q 1.98%	G 1.44%	A 0.72%	K 0.72%	H 0.48%	V 0.12%	I 0.06%
1043	A 43.42%	V 30.31%	Y 10.64%	S 3.43%	P 2.83%	T 2.53%	D 1.20%	F 1.20%	C 1.08%	Q 0.72%	H 0.54%	I 0.54%	W 0.54%	N 0.36%	G 0.24%	E 0.18%	M 0.12%	R 0.06%
1044	D 68.79%	Q 15.94%	G 5.29%	E 3.55%	N 1.86%	R 1.56%	K 1.08%	T 0.60%	A 0.36%	H 0.36%	S 0.36%	P 0.12%	L 0.06%
1045	L 3.91%	T 2.47%	A 0.78%	V 0.18%	D 0.06%	S 0.06%
1046	L 44.56%	I 40.59%	V 10.82%	M 1.74%	W 1.32%	F 0.78%	T 0.06%	Y 0.06%
1047	V 90.08%	I 7.58%	A 1.32%	L 0.84%	M 0.06%	Y 0.06%
1048	I 60.55%	V 37.16%	L 1.56%	F 0.66%
1049	T 89.66%	S 4.87%	V 2.83%	C 2.16%	A 0.30%	I 0.06%	L 0.06%
1050	H 70.78%	Q 28.50%	L 0.36%	N 0.12%	E 0.06%	F 0.06%	T 0.06%	Y 0.06%
1051	K 26.70%	R 25.92%	E 18.70%	Q 18.52%	A 2.22%	D 2.16%	N 1.32%	S 1.32%	T 1.02%	V 0.84%	H 0.66%	I 0.36%	G 0.12%	M 0.06%	Y 0.06%
1052	D 55.86%	E 19.30%	T 8.12%	S 5.47%	N 2.77%	K 2.71%	Q 1.98%	G 1.44%	V 1.32%	I 0.36%	A 0.24%	R 0.24%	M 0.12%	H 0.06%
1053	L 99.88%	Y 0.06%
1054	T 0.24%
1055	D 0.24%
1056	R 0.24%
1057	A 0.24%
1058	K 0.24%
1059	A 0.18%	D 0.06%
1060	K 0.24%
1061	L 0.12%	Q 0.12%
1062	P 0.24%
1063	K 0.12%	E 0.06%	N 0.06%
1064	A 0.12%	S 0.06%	V 0.06%
1065	N 0.18%	E 0.06%
1066	H 0.24%
1067	I 0.30%
1068	S 0.30%
1069	V 0.24%
1070	K 0.18%	D 0.06%
1071	N 0.24%
1072	F 0.24%
1073	M 0.18%	L 0.06%
1074	N 0.18%	A 0.06%
1075	S 0.24%
1076	P 0.24%
1077	K 0.24%
1078	Y 0.24%
1079	D 0.24%
1080	E 0.24%
1081	L 0.24%
1082	V 0.18%	I 0.06%
1083	A 0.12%	G 0.06%	S 0.06%
1084	E 0.24%
1085	L 0.24%
1086	S 0.12%	K 0.06%	T 0.06%
1087	S 0.18%	A 0.06%
1088	A 0.18%	E 0.06%
1089	G 0.24%
1090	E 0.12%	K 0.06%
1091	A 0.12%	V 0.12%
1092	T 0.12%	A 0.06%	S 0.06%
1093	V 0.18%	E 0.06%
1094	K 0.18%	E 0.06%
1095	E 0.12%	Q 0.06%	R 0.06%
1096	E 0.24%
1097	V 0.12%
1098	E 0.18%	A 0.06%
1099	Q 0.12%	P 0.06%	S 0.06%
1100	E 0.12%	K 0.12%
1101	Q 0.12%	D 0.06%	P 0.06%
1102	A 0.12%	I 0.06%	V 0.06%
1103	E 0.12%	D 0.06%	K 0.06%
1104	K 0.18%	N 0.06%
1105	K 0.12%	E 0.06%	N 0.06%
1106	E 0.24%
1107	I 0.18%	V 0.06%
1108	N 0.24%
1109	K 0.24%
1110	V 0.18%	I 0.06%
1111	V 0.18%	I 0.06%
1112	F 0.24%
1113	A 0.24%
1114	C 0.24%
1115	D 0.24%
1116	A 0.24%
1117	G 0.24%
1118	M 0.24%
1119	G 0.24%
1120	S 0.24%
1121	S 0.24%
1122	A 0.24%
1123	M 0.24%
1124	G 0.24%
1125	A 0.24%
1126	S 0.24%
1127	V 0.18%	I 0.06%
1128	L 0.24%
1129	R 0.24%
1130	N 0.18%	D 0.06%
1131	K 0.24%
1132	F 0.18%	V 0.06%
1133	K 0.24%
1134	K 0.24%
1135	A 0.24%
1136	G 0.24%
1137	L 0.24%
1138	Q 0.18%
1139	D 0.24%
1140	I 0.24%
1141	D 0.12%	E 0.12%
1142	V 0.24%
1143	T 0.18%	A 0.06%
1144	N 0.24%
1145	T 0.24%
1146	A 0.12%	S 0.12%
1147	I 0.24%
1148	S 0.18%	N 0.06%
1149	N 0.24%
1150	L 0.18%	I 0.06%
1151	P 0.24%
1152	D 0.18%	N 0.06%
1153	D 0.18%	G 0.06%
1154	A 0.24%
1155	D 0.24%
1156	L 0.18%	I 0.06%
1157	I 0.18%	V 0.06%
1158	V 0.18%	F 0.06%
1159	T 0.24%
1160	H 0.24%
1161	Q 0.18%	K 0.06%
1162	D 0.24%
1163	L 0.24%
1164	T 77.63%	A 11.97%	V 1.86%	S 1.74%	Q 1.38%	K 1.32%	G 1.08%	H 0.72%	L 0.60%	I 0.54%	R 0.42%	M 0.30%	Y 0.18%	E 0.12%	F 0.06%
1165	E 39.57%	D 33.79%	P 9.80%	A 6.37%	S 2.47%	L 2.22%	N 1.32%	T 1.26%	Q 1.20%	G 1.02%	R 0.30%	H 0.18%	K 0.18%	V 0.18%	F 0.06%
1166	R 98.56%	Q 0.42%	L 0.36%	S 0.36%	I 0.12%	A 0.06%	N 0.06%
1167	A 98.32%	V 1.20%	I 0.24%	C 0.06%	N 0.06%	T 0.06%
1168	R 30.19%	K 22.97%	M 18.52%	Q 7.64%	A 5.41%	I 3.43%	E 3.25%	L 3.13%	S 1.38%	T 1.38%	V 1.26%	H 0.48%	G 0.42%	N 0.24%	C 0.12%	P 0.06%
1169	D 0.06%
1170	M 0.06%	T 0.06%
1171	I 0.24%	L 0.12%	A 0.06%	K 0.06%	M 0.06%	N 0.06%	R 0.06%
1172	S 0.42%	A 0.06%	L 0.06%	N 0.06%	Q 0.06%
1173	R 22.55%	Q 16.90%	K 14.49%	A 9.50%	N 6.13%	E 5.11%	P 4.93%	S 4.15%	T 3.67%	L 3.19%	G 2.71%	H 2.47%	D 2.16%	I 0.90%	V 0.90%	M 0.18%
1174	K 31.81%	Q 19.78%	H 17.14%	S 7.34%	R 6.61%	V 3.85%	A 3.19%	T 2.16%	N 1.50%	D 1.20%	P 1.08%	F 0.96%	L 0.72%	I 0.60%	M 0.60%	Y 0.60%	C 0.30%	G 0.24%	E 0.18%
1175	A 42.57%	V 18.88%	T 16.72%	L 6.61%	N 4.81%	S 2.47%	E 2.04%	I 1.50%	R 1.08%	K 0.78%	C 0.66%	M 0.66%	Q 0.36%	D 0.24%	G 0.18%	H 0.12%	Y 0.12%	F 0.06%
1176	P 86.59%	A 3.97%	G 3.19%	S 2.41%	Q 1.14%	E 0.72%	D 0.60%	K 0.48%	T 0.48%	N 0.24%	H 0.06%	R 0.06%
1177	N 26.76%	Q 21.65%	S 21.41%	H 8.78%	D 5.83%	G 5.41%	K 3.07%	T 2.35%	E 2.10%	A 1.20%	R 0.78%	F 0.18%	L 0.18%	V 0.12%	M 0.06%	Y 0.06%
1178	A 95.01%	S 1.56%	K 1.08%	V 0.90%	T 0.36%	P 0.24%	G 0.18%	I 0.18%	D 0.12%	E 0.06%	H 0.06%	L 0.06%	R 0.06%	Y 0.06%
1179	Q 26.52%	E 16.96%	Y 10.22%	V 9.26%	I 6.43%	M 6.43%	H 6.31%	T 5.11%	L 3.01%	R 2.89%	A 2.65%	K 2.53%	F 0.72%	S 0.42%	N 0.18%	P 0.12%	W 0.12%
1180	H 85.81%	L 4.69%	F 2.53%	I 2.41%	V 1.74%	R 1.20%	Q 0.36%	Y 0.36%	M 0.30%	S 0.18%	C 0.12%	D 0.06%	G 0.06%	P 0.06%
1181	I 57.91%	V 30.01%	L 5.47%	F 2.35%	M 1.74%	Y 1.50%	R 0.84%	C 0.06%
1182	V 0.12%	R 0.06%
1183	S 80.52%	A 5.71%	T 5.59%	L 2.41%	P 1.86%	F 0.90%	Q 0.84%	W 0.66%	V 0.54%	G 0.48%	E 0.18%	I 0.12%	K 0.12%	R 0.06%
1184	V 39.15%	L 36.02%	I 23.87%	F 0.96%
1185	D 37.88%	T 29.89%	E 9.92%	N 6.37%	S 5.53%	G 3.37%	K 3.19%	Q 1.56%	R 0.84%	A 0.66%	V 0.60%	M 0.12%	H 0.06%
1186	N 89.24%	D 7.46%	S 1.50%	H 0.42%	Q 0.42%	A 0.36%	G 0.30%	T 0.18%	E 0.06%	R 0.06%
1187	F 98.20%	Y 1.44%	L 0.30%	R 0.06%
1188	L 69.27%	M 25.14%	I 2.41%	V 1.86%	T 0.96%	F 0.30%	A 0.06%
1189	D 39.51%	N 21.47%	S 14.85%	K 8.90%	A 5.89%	G 5.29%	Q 2.29%	T 0.90%	E 0.66%	H 0.12%	V 0.12%
1190	S 69.21%	N 8.54%	A 8.36%	G 6.25%	D 4.93%	T 1.26%	E 0.42%	K 0.36%	H 0.18%	P 0.18%	R 0.18%	Q 0.12%
1191	P 54.24%	G 14.61%	A 6.67%	Q 4.81%	E 4.45%	S 3.49%	D 3.43%	K 3.07%	N 2.29%	H 1.62%	T 0.66%	V 0.36%	R 0.18%	L 0.06%	M 0.06%
1192	L 23.39%	E 21.05%	R 15.39%	K 12.51%	V 7.34%	A 4.87%	F 4.81%	M 3.79%	Q 1.74%	I 1.68%	N 0.90%	Y 0.90%	S 0.48%	T 0.48%	H 0.30%	D 0.24%	G 0.12%
1193	Y 94.53%	L 2.89%	F 1.86%	I 0.66%	V 0.06%
1194	D 46.90%	N 8.60%	T 8.54%	S 8.48%	E 2.95%	Q 1.92%	A 1.62%	G 0.96%	K 0.12%	I 0.06%	R 0.06%
1195	E 26.04%	D 14.37%	S 8.12%	N 7.82%	Q 7.70%	K 5.29%	R 2.65%	A 2.22%	G 1.98%	I 1.38%	T 1.20%	L 0.48%	M 0.42%	H 0.18%	V 0.12%	C 0.06%	P 0.06%	Y 0.06%
1196	L 50.45%	I 20.81%	V 7.34%	M 0.84%	A 0.24%	F 0.24%	Y 0.12%	E 0.06%	T 0.06%
1197	V 44.02%	T 16.18%	I 12.33%	Y 1.98%	L 1.62%	A 1.50%	E 1.02%	F 0.60%	S 0.54%	M 0.24%	Q 0.12%
1198	E 26.76%	A 20.81%	T 8.96%	D 7.76%	Q 3.67%	S 3.37%	N 3.19%	K 1.20%	L 1.08%	G 1.02%	V 0.96%	F 0.54%	I 0.48%	M 0.18%	H 0.12%	R 0.06%
1199	R 26.82%	L 12.21%	K 7.10%	Q 6.98%	E 6.01%	S 4.81%	N 3.61%	M 3.43%	D 3.19%	T 1.92%	A 1.74%	G 0.48%	F 0.30%	I 0.24%	V 0.18%	H 0.12%	C 0.06%	Y 0.06%
1200	L 62.60%	V 8.36%	I 6.19%	M 1.26%	F 0.66%	A 0.12%
1201	V 17.62%	K 11.43%	L 7.94%	R 7.76%	S 5.41%	T 4.03%	Q 3.37%	A 2.71%	G 2.04%	I 1.86%	E 1.44%	D 1.08%	M 0.66%	N 0.54%	F 0.18%	C 0.12%	H 0.06%	P 0.06%	Y 0.06%
1202	D 0.06%	N 0.06%
1203	S 0.06%
1204	A 0.06%
1205	E 0.06%
1206	G 0.06%
1207	A 28.62%	E 11.97%	Q 5.11%	T 3.07%	S 2.95%	R 2.65%	N 2.35%	K 2.22%	G 2.10%	D 1.80%	L 1.56%	V 0.66%	H 0.24%	M 0.06%	P 0.06%
1208	N 0.12%	G 0.06%	H 0.06%	V 0.06%	Y 0.06%
1209	C 0.12%	G 0.06%	N 0.06%	V 0.06%	Y 0.06%
1210	I 0.06%	T 0.06%
1211	I 0.06%	V 0.06%
1212	G 0.06%	L 0.06%	M 0.06%	R 0.06%
1213	A 29.10%	S 7.94%	T 6.01%	Q 4.39%	E 2.83%	V 2.83%	R 2.77%	K 2.35%	L 1.98%	N 1.50%	G 1.08%	H 0.54%	D 0.42%	I 0.24%	M 0.12%	F 0.06%	P 0.06%
1214	M 0.18%	V 0.12%	G 0.06%	I 0.06%	K 0.06%
1215	S 0.12%
1216	E 0.12%	D 0.06%	T 0.06%
1217	S 0.18%	A 0.06%	P 0.06%
1218	A 0.06%	E 0.06%	I 0.06%	K 0.06%	N 0.06%	S 0.06%
1219	Q 22.73%	N 16.36%	K 7.94%	R 3.91%	S 3.55%	A 2.16%	G 1.80%	H 1.50%	D 0.96%	E 0.90%	T 0.90%	L 0.72%	F 0.60%	V 0.54%	P 0.12%	I 0.06%	M 0.06%	Y 0.06%
1220	A 4.45%	S 1.80%	T 1.80%	E 1.14%	G 1.02%	D 0.42%	R 0.42%	H 0.30%	K 0.24%	N 0.24%	P 0.24%	Q 0.18%	V 0.18%	L 0.12%	M 0.06%
1221	G 1.74%	A 1.20%	S 0.72%	E 0.30%	D 0.24%	I 0.24%	P 0.24%	T 0.24%	N 0.18%	K 0.12%	L 0.12%	V 0.12%	F 0.06%	H 0.06%
1222	E 1.92%	D 0.66%	A 0.30%	G 0.30%	T 0.24%	K 0.12%	N 0.12%	P 0.06%
1223	G 1.38%	V 0.96%	S 0.30%	T 0.18%	D 0.12%	M 0.12%	A 0.06%	I 0.06%	K 0.06%	L 0.06%	R 0.06%
1224	G 0.24%	D 0.12%	T 0.12%	A 0.06%	F 0.06%	P 0.06%	V 0.06%
1225	G 0.06%	Q 0.06%
1226	T 0.06%
1227	G 0.06%
1228	A 0.84%	T 0.78%	G 0.42%	P 0.18%	E 0.12%	S 0.12%	N 0.06%	V 0.06%
1229	T 0.66%	E 0.54%	A 0.42%	D 0.36%	V 0.24%	H 0.06%	I 0.06%	K 0.06%	S 0.06%
1230	P 0.78%	A 0.54%	S 0.36%	T 0.30%	G 0.24%	D 0.12%
1231	D 0.84%	V 0.30%	A 0.24%	E 0.24%	T 0.24%	R 0.18%	F 0.06%	G 0.06%	K 0.06%	S 0.06%
1232	P 0.54%	A 0.12%	T 0.12%	C 0.06%	S 0.06%
1233	F 0.42%	G 0.18%	A 0.12%	S 0.06%	V 0.06%
1234	A 0.12%	G 0.12%	H 0.06%
1235	T 0.06%
1236	A 0.06%	L 0.06%	P 0.06%
1237	A 1.50%	E 1.08%	Q 1.08%	S 0.60%	D 0.48%	G 0.42%	K 0.42%	L 0.42%	T 0.42%	N 0.24%	P 0.18%	I 0.12%	V 0.12%	R 0.06%
1238	N 6.25%	S 4.75%	A 4.39%	D 2.41%	K 2.29%	G 2.16%	E 2.10%	H 1.98%	R 1.38%	Q 1.02%	T 1.02%	F 0.96%	P 0.60%	Y 0.60%	L 0.48%	V 0.18%	M 0.12%	I 0.06%
1239	G 17.20%	R 10.64%	P 7.22%	Q 4.57%	A 3.31%	K 3.19%	S 3.19%	N 2.53%	D 2.10%	T 1.20%	E 0.90%	V 0.36%	H 0.30%	I 0.30%	L 0.18%
1240	P 0.12%	V 0.12%	K 0.06%	L 0.06%	N 0.06%	T 0.06%
1241	H 7.34%	S 7.28%	A 7.04%	G 5.89%	E 5.65%	T 4.15%	V 3.43%	Q 2.83%	D 2.29%	K 1.62%	L 1.32%	I 1.26%	N 1.26%	P 0.90%	R 0.36%	Y 0.18%
1242	A 16.42%	T 9.80%	S 6.55%	E 3.85%	N 3.01%	G 1.68%	D 1.62%	K 1.62%	V 1.02%	I 0.84%	Q 0.84%	L 0.60%	P 0.36%	R 0.24%	M 0.12%
1243	A 1.20%	G 1.02%	K 0.78%	T 0.78%	P 0.72%	S 0.48%	E 0.42%	D 0.36%	L 0.36%	H 0.30%	Q 0.30%	R 0.18%	V 0.18%	I 0.12%	N 0.12%
1244	A 0.90%	S 0.84%	G 0.60%	V 0.30%	N 0.18%	I 0.12%	T 0.12%	E 0.06%	H 0.06%	K 0.06%	P 0.06%
1245	E 0.72%	S 0.42%	P 0.18%	T 0.12%	A 0.06%	D 0.06%
1246	E 0.06%
1247	D 0.06%	G 0.06%	P 0.06%	S 0.06%
1248	A 0.72%	S 0.24%	T 0.24%	E 0.06%	G 0.06%	N 0.06%	V 0.06%
1249	A 0.54%	T 0.30%	E 0.24%	V 0.18%	D 0.12%	S 0.12%	G 0.06%	P 0.06%	W 0.06%
1250	A 0.90%	P 0.42%	S 0.24%	D 0.12%	G 0.12%	Q 0.12%	E 0.06%	T 0.06%	V 0.06%
1251	A 0.72%	G 0.60%	D 0.30%	V 0.30%	E 0.24%	T 0.24%	S 0.06%
1252	P 1.26%	A 0.60%	T 0.42%	S 0.12%	E 0.06%	G 0.06%	V 0.06%
1253	A 0.30%	S 0.30%	D 0.18%	E 0.12%	T 0.12%	G 0.06%	V 0.06%
1254	D 0.06%
1255	G 0.06%
1256	R 0.48%	I 0.42%	V 0.24%	A 0.06%	D 0.06%	E 0.06%	T 0.06%
1257	A 0.66%	T 0.42%	P 0.30%	E 0.24%	G 0.18%	L 0.18%	S 0.18%	D 0.12%	V 0.12%	H 0.06%	I 0.06%	Q 0.06%
1258	A 1.08%	P 0.36%	G 0.30%	T 0.30%	E 0.18%	S 0.18%	Q 0.12%	R 0.12%	D 0.06%	K 0.06%
1259	A 2.22%	G 0.84%	V 0.66%	S 0.54%	D 0.48%	P 0.48%	E 0.36%	T 0.24%	H 0.06%	K 0.06%
1260	G 3.55%	A 2.83%	P 2.59%	T 1.08%	D 0.84%	S 0.54%	E 0.48%	V 0.42%	Q 0.24%	H 0.06%	K 0.06%	N 0.06%
1261	A 22.61%	D 7.10%	G 4.45%	E 3.79%	V 3.13%	S 2.22%	T 1.86%	Q 1.68%	P 0.66%	K 0.54%	L 0.54%	N 0.48%	I 0.18%	M 0.12%	R 0.12%	F 0.06%	Y 0.06%
1262	P 0.12%	Q 0.12%	S 0.12%
1263	N 18.46%	K 5.23%	E 4.21%	A 3.73%	H 3.07%	D 2.22%	S 2.22%	T 1.86%	G 1.74%	Y 1.02%	Q 0.66%	P 0.60%	R 0.42%	V 0.24%	F 0.12%	L 0.12%	C 0.06%	I 0.06%
1264	E 13.89%	D 10.58%	P 4.33%	A 4.15%	K 3.61%	R 3.19%	T 3.13%	Q 2.59%	S 2.22%	G 1.32%	H 0.78%	N 0.66%	V 0.60%	L 0.18%	I 0.12%
1265	A 4.21%	L 3.31%	Q 3.31%	T 1.80%	E 1.32%	S 0.96%	G 0.78%	V 0.78%	N 0.72%	P 0.72%	D 0.66%	R 0.42%	K 0.24%	M 0.24%	F 0.18%	H 0.18%	I 0.06%
1266	P 0.24%	E 0.06%	Y 0.06%
1267	A 0.18%	I 0.06%	M 0.06%
1268	A 0.06%
1269	A 0.06%
1270	A 0.06%
1271	P 0.06%
1272	A 0.06%	V 0.06%
1273	A 0.18%	N 0.06%	T 0.06%	Y 0.06%
1274	P 6.67%	A 5.23%	D 5.23%	S 3.37%	G 2.89%	E 2.83%	H 2.16%	N 2.10%	V 1.68%	T 1.32%	Q 1.14%	K 0.66%	R 0.30%	L 0.18%	Y 0.18%	I 0.06%
1275	E 9.98%	A 5.77%	Q 4.15%	G 3.13%	R 2.10%	V 2.10%	S 1.26%	T 1.26%	D 1.02%	K 0.96%	N 0.72%	P 0.72%	I 0.42%	L 0.36%	C 0.18%	H 0.12%	M 0.06%	W 0.06%
1276	A 6.73%	L 6.43%	V 3.07%	I 3.01%	M 2.77%	T 1.02%	E 0.72%	Y 0.48%	P 0.42%	S 0.42%	K 0.24%	G 0.18%	N 0.18%	Q 0.18%	H 0.12%	D 0.06%	R 0.06%
1277	V 5.05%	I 2.83%	N 1.44%	A 1.32%	T 0.72%	L 0.60%	K 0.54%	P 0.54%	G 0.48%	M 0.42%	S 0.42%	H 0.18%	D 0.12%	R 0.12%	Q 0.06%
1278	K 5.41%	P 3.61%	N 1.02%	Q 1.02%	V 0.90%	E 0.66%	T 0.66%	A 0.60%	S 0.54%	R 0.36%	D 0.24%	H 0.24%	G 0.18%	C 0.06%	I 0.06%	L 0.06%
1279	D 0.60%	E 0.12%	P 0.12%	L 0.06%	N 0.06%	T 0.06%
1280	G 0.30%	I 0.18%	E 0.12%	D 0.06%	N 0.06%	Q 0.06%	T 0.06%	V 0.06%
1281	V 0.06%
1282	I 0.06%
1283	N 0.06%
1284	Y 0.12%	E 0.06%
1285	E 0.42%	D 0.24%	G 0.18%	T 0.18%	K 0.06%	N 0.06%
1286	P 0.48%	L 0.30%	A 0.18%	G 0.12%	I 0.06%	Q 0.06%
1287	A 5.83%	S 1.86%	P 1.50%	G 0.78%	T 0.60%	Q 0.48%	E 0.42%	D 0.24%	H 0.12%	V 0.12%	K 0.06%	N 0.06%
1288	G 0.06%
1289	E 9.86%	V 9.74%	A 8.48%	Q 7.34%	T 3.97%	G 3.55%	S 3.37%	D 2.41%	K 2.16%	P 2.04%	N 1.50%	H 1.26%	M 0.36%	R 0.36%	I 0.30%	L 0.30%	F 0.06%
1290	K 14.61%	A 13.05%	S 6.79%	T 4.87%	Q 3.43%	P 3.19%	V 3.19%	L 2.35%	G 1.98%	E 1.62%	D 1.14%	N 0.66%	R 0.42%	H 0.30%	I 0.30%	M 0.18%	Y 0.12%	F 0.06%
1291	V 27.42%	I 5.05%	P 4.03%	T 3.31%	L 3.13%	A 3.07%	E 1.92%	G 1.26%	S 1.20%	K 1.02%	Q 0.84%	D 0.78%	N 0.66%	M 0.18%	F 0.12%	H 0.12%	R 0.12%
1292	P 0.06%
1293	G 0.12%	D 0.06%
1294	P 0.30%	A 0.24%	D 0.24%	E 0.18%	G 0.18%	S 0.18%	T 0.18%	V 0.12%
1295	A 13.77%	E 9.56%	V 6.07%	T 5.95%	R 5.41%	I 3.43%	S 3.31%	L 3.13%	M 2.71%	K 2.65%	D 2.47%	Q 2.29%	N 2.16%	G 1.38%	P 1.14%	H 0.12%	F 0.06%
1296	A 21.35%	E 9.08%	D 8.54%	T 8.30%	S 5.17%	P 3.49%	G 3.01%	V 2.16%	Q 1.32%	K 0.90%	R 0.54%	H 0.48%	F 0.36%	I 0.36%	N 0.36%	L 0.12%
1297	L 0.12%	V 0.12%	Y 0.12%	A 0.06%	F 0.06%
1298	I 0.12%	L 0.12%	N 0.12%	A 0.06%	G 0.06%
1299	I 0.12%	T 0.06%
1300	A 0.06%
1301	A 0.06%
1302	P 0.06%
1303	A 0.06%
1304	Y 0.06%
1305	G 0.06%
1306	T 0.06%
1307	A 0.06%
1308	D 0.06%
1309	D 0.18%	H 0.06%
1310	A 32.59%	S 12.27%	T 8.36%	P 3.55%	V 2.77%	E 2.29%	G 1.98%	D 1.26%	K 1.14%	H 0.78%	Q 0.78%	L 0.60%	I 0.54%	N 0.42%	R 0.30%	M 0.06%
1311	L 14.79%	N 10.52%	E 8.54%	A 7.58%	P 7.40%	T 3.25%	Q 2.10%	D 1.98%	V 1.80%	K 1.74%	S 1.38%	G 1.32%	R 1.14%	I 0.30%	H 0.18%	M 0.12%	F 0.06%
1312	D 15.63%	A 10.46%	E 8.84%	K 5.41%	S 4.81%	P 4.33%	Q 4.15%	T 2.77%	V 2.29%	G 1.62%	N 1.44%	W 0.42%	H 0.36%	L 0.36%	R 0.24%	I 0.18%	M 0.12%	F 0.06%
1313	D 27.18%	E 8.30%	A 7.76%	N 2.95%	V 2.77%	G 2.22%	S 2.16%	T 1.92%	P 1.26%	Q 0.96%	K 0.90%	H 0.66%	R 0.60%	L 0.06%
1314	A 8.36%	V 5.11%	S 3.13%	T 2.35%	G 1.86%	P 1.86%	Q 1.44%	E 1.20%	K 0.66%	I 0.60%	D 0.54%	H 0.54%	L 0.48%	Y 0.48%	R 0.42%	N 0.24%	W 0.24%	F 0.06%
1315	A 4.51%	P 3.85%	T 3.01%	V 1.80%	D 1.62%	E 1.44%	G 1.38%	S 1.38%	F 1.14%	I 0.96%	K 0.90%	Y 0.84%	Q 0.60%	R 0.48%	L 0.42%	M 0.18%	N 0.18%
1316	S 20.44%	D 3.55%	V 3.07%	E 2.83%	G 2.53%	A 2.04%	N 1.98%	T 1.86%	H 0.60%	K 0.60%	P 0.42%	C 0.36%	R 0.36%	F 0.30%	I 0.30%	L 0.24%	Q 0.18%	Y 0.18%	M 0.06%
1317	F 15.51%	Y 4.81%	V 3.73%	A 2.16%	P 1.50%	L 1.08%	S 1.08%	G 0.84%	E 0.78%	T 0.60%	I 0.54%	Q 0.54%	D 0.36%	K 0.30%	M 0.18%	R 0.18%	C 0.06%	H 0.06%
1318	L 0.84%	R 0.60%	E 0.48%	A 0.18%	G 0.18%	S 0.18%	V 0.18%	T 0.12%	D 0.06%	H 0.06%	I 0.06%	K 0.06%	M 0.06%	N 0.06%
1319	E 0.90%	D 0.60%	S 0.48%	G 0.18%	Q 0.18%	P 0.12%	T 0.12%	A 0.06%	K 0.06%	R 0.06%	V 0.06%
1320	H 0.72%	K 0.54%	A 0.18%	D 0.18%	E 0.06%	L 0.06%	N 0.06%	P 0.06%	S 0.06%	V 0.06%
1321	A 0.54%	S 0.48%	N 0.42%	G 0.12%	T 0.12%	I 0.06%	K 0.06%	P 0.06%	R 0.06%	V 0.06%
1322	I 0.42%	D 0.12%	G 0.12%	T 0.12%	V 0.12%	A 0.06%	E 0.06%	N 0.06%
1323	G 0.18%	A 0.12%	D 0.06%	E 0.06%	F 0.06%	R 0.06%	S 0.06%
1324	A 0.12%	E 0.12%	G 0.12%	T 0.06%
1325	P 0.12%	A 0.06%	F 0.06%	N 0.06%	S 0.06%
1326	A 0.12%	V 0.12%	N 0.06%
1327	A 0.30%
1328	A 0.12%	G 0.06%	Q 0.06%
1329	V 0.12%	P 0.06%	T 0.06%
1330	A 0.12%	G 0.06%	T 0.06%
1331	A 0.06%	P 0.06%	Q 0.06%	S 0.06%
1332	A 0.18%	S 0.06%
1333	V 0.24%
1334	A 0.24%
1335	R 0.06%	V 0.06%
1336	A 1.02%	E 0.48%	Q 0.12%	V 0.12%	L 0.06%	N 0.06%	S 0.06%	T 0.06%
1337	P 2.10%
1338	A 0.06%	V 0.06%
1339	H 0.12%	A 0.06%	T 0.06%
1340	A 0.12%	S 0.12%	T 0.12%	H 0.06%
1341	A 0.36%	S 0.24%	G 0.12%	T 0.12%	E 0.06%	P 0.06%	V 0.06%
1342	D 0.42%	G 0.36%	E 0.12%	S 0.12%
1343	K 0.06%	P 0.06%	R 0.06%	S 0.06%	T 0.06%
1344	H 0.12%	I 0.06%	R 0.06%	T 0.06%
1345	E 0.06%
1346	G 0.84%	H 0.48%	A 0.36%	Q 0.24%	S 0.18%	E 0.12%	D 0.06%	P 0.06%	T 0.06%
1347	V 0.48%	A 0.42%	I 0.42%	L 0.18%	D 0.12%	E 0.12%	G 0.12%	P 0.12%	F 0.06%	N 0.06%	T 0.06%
1348	V 0.66%	T 0.54%	D 0.48%	G 0.48%	N 0.18%	P 0.18%	A 0.12%	E 0.06%	K 0.06%	Q 0.06%	S 0.06%
1349	A 4.09%	V 1.38%	G 0.72%	D 0.60%	S 0.60%	T 0.60%	Q 0.54%	E 0.48%	P 0.42%	H 0.30%	L 0.18%	K 0.12%	I 0.06%	M 0.06%	N 0.06%	R 0.06%
1350	K 0.06%	S 0.06%
1351	E 0.06%	K 0.06%
1352	P 0.06%	V 0.06%
1353	S 0.12%
1354	D 0.12%
1355	N 0.06%	Q 0.06%
1356	E 0.12%
1357	K 0.06%	Q 0.06%
1358	L 0.06%	M 0.06%
1359	R 0.06%
1360	P 3.43%	A 2.29%	G 1.98%	T 0.84%	S 0.60%	D 0.42%	E 0.24%	I 0.18%	V 0.12%	L 0.06%	Q 0.06%
1361	A 6.49%	G 1.92%	T 1.56%	E 1.38%	V 1.26%	P 0.90%	N 0.84%	S 0.84%	D 0.78%	H 0.42%	Q 0.30%	I 0.18%	K 0.18%	L 0.06%	R 0.06%
1362	E 5.35%	D 2.04%	A 1.86%	S 1.02%	T 0.96%	Q 0.90%	H 0.66%	G 0.60%	P 0.48%	V 0.48%	N 0.24%	R 0.24%	K 0.12%	L 0.06%
1363	P 4.57%	E 2.59%	A 1.98%	D 1.74%	G 1.02%	S 0.96%	H 0.84%	Q 0.66%	N 0.48%	T 0.42%	K 0.30%	R 0.18%	V 0.18%	I 0.12%	F 0.06%
1364	D 1.26%	N 1.26%	A 1.14%	G 1.02%	S 0.90%	Q 0.84%	P 0.78%	E 0.72%	T 0.66%	F 0.54%	V 0.36%	H 0.30%	K 0.12%	I 0.06%	L 0.06%
1365	E 0.06%	G 0.06%
1366	H 0.06%	R 0.06%
1367	A 0.30%	P 0.12%	D 0.06%	H 0.06%	L 0.06%	S 0.06%	T 0.06%
1368	A 0.18%	D 0.18%	S 0.18%	T 0.18%	G 0.12%	L 0.06%	V 0.06%
1369	A 0.54%	G 0.48%	E 0.36%	D 0.30%	P 0.24%	H 0.18%	S 0.18%	V 0.18%	R 0.12%	T 0.12%	I 0.06%	K 0.06%	L 0.06%	Q 0.06%
1370	A 1.38%	E 1.26%	Q 0.78%	T 0.72%	M 0.60%	H 0.54%	K 0.54%	P 0.48%	D 0.36%	G 0.36%	N 0.36%	V 0.36%	S 0.24%	I 0.12%	L 0.12%	R 0.12%	F 0.06%
1371	A 5.59%	T 2.65%	E 2.59%	D 2.22%	S 1.62%	P 1.44%	H 1.08%	Q 0.96%	V 0.90%	N 0.48%	G 0.42%	K 0.36%	R 0.36%	I 0.18%	L 0.06%	M 0.06%
1372	A 10.10%	E 4.69%	P 2.35%	S 2.35%	T 1.86%	D 1.56%	K 1.56%	G 1.44%	Q 1.38%	V 1.02%	N 0.90%	H 0.30%	M 0.18%	R 0.12%	C 0.06%	F 0.06%	L 0.06%	Y 0.06%
1373	E 16.54%	D 14.49%	A 10.88%	P 3.55%	T 3.01%	V 2.65%	G 2.59%	S 2.53%	Q 1.86%	K 1.50%	N 0.96%	H 0.66%	I 0.60%	R 0.30%	F 0.06%	L 0.06%	M 0.06%	Y 0.06%
1374	A 11.85%	E 10.88%	P 7.40%	D 5.65%	S 4.09%	G 3.61%	T 3.31%	N 3.01%	Q 2.53%	K 2.41%	V 2.10%	H 0.24%	I 0.24%	L 0.24%	R 0.24%	C 0.06%	F 0.06%
1375	S 10.22%	Q 9.20%	A 8.36%	E 6.73%	P 6.13%	T 5.29%	G 3.97%	V 2.95%	D 2.71%	N 2.16%	K 1.56%	H 1.08%	R 0.66%	L 0.48%	F 0.42%	I 0.42%	M 0.36%	Y 0.12%	W 0.06%
1376	D 11.79%	E 11.30%	A 9.20%	N 8.60%	Q 7.70%	S 4.15%	G 3.79%	P 3.73%	K 2.59%	T 1.98%	V 0.90%	H 0.42%	I 0.30%	F 0.18%	R 0.18%	Y 0.06%
1377	Q 0.06%	V 0.06%
1378	A 9.38%	D 8.54%	T 6.73%	S 6.31%	E 6.25%	P 5.77%	G 5.11%	Q 3.79%	N 3.55%	K 1.98%	V 0.36%	H 0.30%	L 0.18%	M 0.18%	R 0.12%	I 0.06%	W 0.06%
1379	N 10.94%	H 7.10%	S 6.49%	D 6.25%	G 4.51%	T 4.51%	A 4.39%	E 3.79%	P 3.13%	Q 2.22%	K 2.10%	R 0.78%	L 0.60%	V 0.30%	M 0.18%	Y 0.06%
1380	L 20.57%	V 8.24%	A 2.47%	G 1.26%	T 1.20%	P 0.90%	I 0.78%	E 0.72%	K 0.54%	S 0.48%	F 0.36%	C 0.24%	N 0.12%	Q 0.12%	H 0.06%	M 0.06%	R 0.06%
1381	A 2.83%	G 1.62%	D 0.60%	S 0.54%	V 0.36%	H 0.30%	E 0.24%	Q 0.24%	N 0.18%	P 0.18%	K 0.12%	I 0.06%	L 0.06%	R 0.06%
1382	A 0.72%	G 0.66%	T 0.60%	R 0.48%	S 0.36%	P 0.24%	N 0.18%	E 0.12%	L 0.06%	V 0.06%
1383	A 0.66%	D 0.36%	G 0.36%	S 0.30%	E 0.24%	L 0.24%	Q 0.24%	P 0.18%	T 0.18%	K 0.12%	N 0.12%	V 0.12%
1384	H 0.30%	T 0.30%	G 0.24%	S 0.24%	P 0.12%	A 0.06%	E 0.06%	R 0.06%	V 0.06%
1385	W 0.12%	A 0.06%	E 0.06%	G 0.06%	Q 0.06%	T 0.06%
1386	A 0.12%	V 0.12%	G 0.06%	S 0.06%	T 0.06%
1387	G 0.12%	D 0.06%
1388	A 0.06%	T 0.06%
1389	Q 0.06%	S 0.06%
1390	A 0.36%	E 0.06%
1391	A 0.36%	T 0.06%
1392	D 0.30%	E 0.06%
1393	A 0.42%	E 0.06%
1394	P 0.66%
1395	A 0.24%	D 0.18%	E 0.12%	V 0.12%	S 0.06%
1396	D 0.30%	Q 0.18%
1397	A 0.30%	E 0.12%	D 0.06%
1398	A 0.18%	P 0.12%
1399	P 0.18%
1400	A 0.18%	D 0.12%	G 0.12%	E 0.06%	T 0.06%
1401	A 0.48%	D 0.18%	T 0.12%	G 0.06%	S 0.06%
1402	G 0.78%	T 0.78%	A 0.66%	P 0.48%	V 0.42%	H 0.18%	R 0.18%	S 0.12%	D 0.06%	E 0.06%	K 0.06%
1403	A 1.26%	E 0.60%	T 0.60%	D 0.48%	H 0.48%	R 0.42%	P 0.36%	G 0.30%	Q 0.30%	S 0.18%	K 0.06%	M 0.06%	N 0.06%
1404	A 2.89%	V 0.96%	T 0.72%	D 0.54%	E 0.42%	P 0.42%	G 0.30%	S 0.24%	N 0.18%	K 0.12%	L 0.06%	Q 0.06%
1405	G 1.56%	E 1.44%	A 1.26%	P 0.78%	R 0.66%	D 0.60%	Q 0.30%	S 0.30%	T 0.24%	K 0.18%	L 0.12%	V 0.12%	H 0.06%
1406	G 2.41%	S 1.56%	A 1.32%	T 1.32%	P 0.96%	D 0.60%	E 0.42%	K 0.18%	Q 0.18%	R 0.06%
1407	G 1.98%	S 1.92%	A 1.80%	K 1.38%	P 0.78%	E 0.66%	D 0.48%	N 0.42%	Q 0.36%	R 0.24%	H 0.18%	T 0.18%	V 0.06%
1408	A 0.30%	G 0.24%	P 0.24%	S 0.24%	R 0.18%	N 0.12%	D 0.06%	H 0.06%	T 0.06%	V 0.06%
1409	A 0.18%	T 0.18%	S 0.06%
1410	A 0.24%	T 0.12%	E 0.06%	G 0.06%
1411	T 0.30%	A 0.18%	S 0.06%
1412	A 0.18%	G 0.12%	L 0.06%	T 0.06%
1413	A 0.18%	E 0.12%	G 0.06%	P 0.06%
1414	A 0.12%	G 0.12%	I 0.06%	L 0.06%	V 0.06%
1415	E 0.18%	D 0.12%	G 0.12%
1416	S 0.18%	A 0.12%	D 0.06%	G 0.06%
1417	G 0.24%	P 0.06%
1418	A 0.06%	E 0.06%	P 0.06%	T 0.06%	V 0.06%
1419	A 0.12%	G 0.12%	S 0.06%
1420	P 0.06%	R 0.06%
1421	A 0.24%	G 0.06%	L 0.06%	P 0.06%
1422	A 0.42%	T 0.18%	E 0.12%	G 0.12%	V 0.12%	I 0.06%	L 0.06%	N 0.06%	S 0.06%
1423	D 0.36%	G 0.30%	A 0.18%	E 0.18%	I 0.18%	S 0.18%	V 0.18%	F 0.12%	L 0.12%	P 0.12%	K 0.06%	N 0.06%	T 0.06%	Y 0.06%
1424	D 1.02%	G 0.54%	E 0.42%	K 0.42%	N 0.30%	P 0.30%	Q 0.18%	S 0.18%	A 0.12%	H 0.06%	L 0.06%	R 0.06%
1425	D 6.31%	E 3.07%	G 2.89%	A 1.68%	P 1.68%	S 1.14%	Q 0.96%	K 0.90%	N 0.72%	T 0.60%	R 0.48%	L 0.24%	V 0.18%	I 0.12%	H 0.06%	Y 0.06%
1426	F 31.27%	L 4.81%	G 1.08%	D 0.96%	K 0.42%	S 0.42%	T 0.42%	E 0.36%	M 0.36%	N 0.36%	Q 0.36%	A 0.24%	V 0.24%	H 0.12%	I 0.12%	P 0.12%	W 0.12%	Y 0.12%
1427	K 14.25%	V 14.25%	L 9.14%	I 8.78%	Q 8.66%	R 4.75%	T 3.97%	A 1.44%	N 1.32%	S 1.32%	E 1.02%	M 0.42%	P 0.12%	G 0.06%	H 0.06%
1428	L 61.21%	I 6.67%	M 0.72%	V 0.72%	F 0.54%	E 0.06%	P 0.06%
1429	G 13.05%	S 11.43%	T 9.80%	R 6.31%	A 5.71%	Q 5.35%	L 4.51%	P 3.07%	K 2.95%	E 2.47%	V 1.92%	D 1.14%	N 1.14%	I 0.72%	M 0.30%	H 0.06%	Y 0.06%
1430	A 21.77%	E 13.83%	R 8.48%	K 6.61%	L 5.71%	P 5.65%	N 1.86%	V 1.32%	D 1.08%	S 1.08%	Q 0.90%	T 0.60%	H 0.48%	I 0.48%	G 0.06%	M 0.06%
1431	E 33.61%	D 12.21%	S 6.43%	K 4.87%	G 4.21%	A 2.83%	Q 1.98%	N 1.62%	R 1.02%	H 0.84%	T 0.18%	C 0.06%	L 0.06%
1432	N 42.45%	S 13.23%	Q 3.49%	D 2.71%	A 2.04%	G 1.98%	H 1.44%	R 1.20%	T 0.72%	Y 0.48%	E 0.06%	F 0.06%	I 0.06%	K 0.06%
1433	I 47.68%	V 22.13%	R 0.12%	L 0.06%
1434	F 33.97%	V 12.75%	H 7.88%	R 4.69%	K 3.49%	I 1.98%	Y 1.32%	L 1.20%	Q 0.84%	T 0.54%	C 0.48%	S 0.30%	E 0.24%	A 0.18%	D 0.06%	M 0.06%
1435	L 60.97%	I 5.35%	V 1.50%	M 1.20%	T 0.78%	A 0.12%	F 0.06%
1436	D 3.67%	H 2.59%	N 2.47%	A 2.41%	G 1.80%	S 1.62%	T 0.96%	R 0.60%	E 0.42%	Q 0.36%	L 0.12%	V 0.12%	C 0.06%	K 0.06%
1437	G 12.99%	A 2.22%	S 0.78%	P 0.36%	E 0.30%	T 0.18%	D 0.12%	Q 0.12%	L 0.06%	N 0.06%	V 0.06%
1438	A 0.06%	W 0.06%
1439	G 34.94%	N 16.54%	D 0.48%	K 0.24%	S 0.24%	A 0.18%	Q 0.18%	C 0.12%	H 0.06%	R 0.06%
1440	L 27.66%	Q 11.85%	R 6.67%	K 2.16%	M 1.62%	N 1.44%	C 1.02%	V 0.24%	A 0.18%	G 0.06%	T 0.06%
1441	A 0.06%	G 0.06%	S 0.06%	T 0.06%
1442	K 14.97%	T 14.85%	S 10.28%	Q 6.73%	E 6.43%	H 6.37%	A 4.57%	P 3.25%	G 3.01%	R 3.01%	D 1.14%	N 1.14%	V 0.90%	I 0.18%	L 0.18%	M 0.18%	Y 0.18%	F 0.06%
1443	A 50.09%	F 8.90%	S 8.84%	K 1.92%	P 1.68%	T 1.38%	E 1.14%	G 0.84%	V 0.84%	Q 0.54%	D 0.24%	L 0.24%	N 0.24%	I 0.18%	C 0.12%	M 0.06%	Y 0.06%
1444	A 17.14%	T 16.96%	S 10.58%	V 6.55%	D 5.05%	K 4.93%	R 3.91%	E 3.55%	N 2.77%	Q 1.92%	P 1.44%	G 1.32%	I 0.54%	L 0.30%	F 0.24%	H 0.06%	M 0.06%
1445	T 22.67%	N 17.50%	S 14.49%	D 10.82%	H 2.59%	A 2.29%	E 1.56%	Q 1.20%	G 0.78%	L 0.78%	K 0.72%	P 0.72%	V 0.72%	R 0.12%
1446	P 0.12%	L 0.06%
1447	K 51.11%	R 12.21%	A 3.55%	Q 2.29%	T 1.62%	V 1.14%	S 0.78%	M 0.66%	E 0.48%	N 0.36%	P 0.36%	D 0.12%	H 0.06%	I 0.06%	L 0.06%
1448	E 48.95%	D 13.53%	A 6.31%	Q 1.80%	S 0.90%	T 0.90%	N 0.72%	F 0.66%	K 0.66%	P 0.66%	Y 0.48%	G 0.36%	M 0.18%	H 0.12%	I 0.12%	W 0.12%	L 0.06%	V 0.06%
1449	E 35.24%	Q 13.77%	D 11.61%	A 7.88%	G 1.86%	K 1.68%	T 1.68%	S 1.50%	P 0.48%	N 0.36%	I 0.18%	R 0.12%	V 0.12%	H 0.06%
1450	A 68.19%	V 3.25%	D 0.96%	P 0.96%	S 0.72%	K 0.54%	G 0.48%	T 0.48%	C 0.30%	E 0.24%	Q 0.18%	I 0.12%	N 0.12%	H 0.06%	L 0.06%
1451	I 66.99%	L 2.29%	V 1.08%	E 0.24%	M 0.12%	A 0.06%	T 0.06%
1452	R 41.31%	D 7.34%	K 5.23%	T 5.17%	Q 2.71%	E 1.98%	A 1.80%	L 1.80%	N 1.26%	S 1.20%	I 0.54%	V 0.24%	G 0.12%	C 0.06%	H 0.06%
1453	F 40.59%	E 15.94%	A 3.91%	Q 2.04%	R 1.86%	M 1.80%	Y 1.32%	T 1.02%	K 0.78%	L 0.60%	D 0.30%	N 0.18%	I 0.12%	S 0.12%	G 0.06%	H 0.06%	V 0.06%
1454	V 0.24%	A 0.06%	E 0.06%	G 0.06%	P 0.06%	S 0.06%	T 0.06%
1455	A 68.01%	V 2.35%	S 1.38%	E 1.26%	T 0.96%	I 0.54%	D 0.48%	P 0.42%	C 0.30%	L 0.30%	K 0.18%	M 0.12%	N 0.12%	Q 0.12%	Y 0.12%	G 0.06%	R 0.06%
1456	G 68.25%	A 1.98%	D 1.26%	S 0.84%	T 0.78%	P 0.72%	N 0.66%	Q 0.66%	E 0.36%	L 0.30%	I 0.24%	K 0.06%	M 0.06%	V 0.06%
1457	E 35.72%	R 9.26%	Q 8.66%	N 5.77%	K 4.21%	A 3.79%	D 3.01%	G 2.35%	S 1.68%	T 0.60%	V 0.48%	H 0.24%	L 0.18%	I 0.06%	M 0.06%	P 0.06%	Y 0.06%
1458	Q 27.24%	L 23.51%	K 6.37%	A 6.19%	V 4.81%	I 4.21%	M 1.92%	R 0.54%	F 0.36%	N 0.24%	S 0.24%	T 0.12%	Y 0.12%	E 0.06%	P 0.06%
1459	K 0.06%	S 0.06%
1460	L 68.79%	M 0.90%	P 0.30%	F 0.24%	A 0.06%	H 0.06%	K 0.06%
1461	V 56.46%	A 4.81%	L 3.73%	E 1.56%	Y 1.32%	Q 0.90%	S 0.90%	D 0.84%	F 0.84%	G 0.84%	I 0.78%	K 0.72%	N 0.72%	T 0.42%	M 0.36%	R 0.36%	H 0.30%	C 0.18%	P 0.06%
1462	K 29.52%	A 13.83%	E 11.85%	D 7.88%	N 3.55%	S 2.89%	G 1.32%	Q 1.32%	R 1.08%	T 0.72%	V 0.30%	H 0.12%	F 0.06%	I 0.06%	L 0.06%	P 0.06%
1463	G 23.69%	A 17.02%	L 12.57%	R 6.49%	S 4.99%	I 2.47%	V 1.62%	M 1.26%	N 1.20%	T 1.14%	Q 0.84%	C 0.72%	E 0.42%	F 0.42%	K 0.42%	H 0.12%	P 0.12%	D 0.06%	Y 0.06%
1464	G 67.59%	D 7.04%	N 0.84%	E 0.66%	R 0.18%	S 0.18%	A 0.12%	H 0.12%	Q 0.12%	V 0.06%
1465	Y 46.72%	A 16.54%	F 5.89%	L 2.35%	N 2.22%	S 0.78%	C 0.72%	K 0.48%	H 0.42%	V 0.36%	I 0.18%	M 0.12%	D 0.06%	T 0.06%
1466	V 61.76%	A 8.54%	S 2.47%	D 0.90%	K 0.78%	T 0.78%	I 0.54%	N 0.48%	Q 0.42%	E 0.24%	C 0.06%	G 0.06%
1467	E 30.97%	D 12.63%	Q 8.24%	K 6.92%	T 5.11%	A 3.61%	S 2.47%	N 2.22%	G 1.44%	L 1.14%	R 0.78%	H 0.72%	V 0.36%	P 0.30%	I 0.12%	M 0.06%
1468	P 39.69%	E 12.87%	A 5.41%	V 4.51%	I 3.19%	D 2.77%	G 2.10%	S 1.92%	Q 1.50%	K 0.96%	T 0.60%	R 0.42%	N 0.36%	M 0.30%	H 0.24%	L 0.18%	Y 0.12%	C 0.06%
1469	E 28.92%	S 17.20%	D 9.68%	A 8.00%	G 3.91%	K 2.95%	N 1.92%	T 1.80%	Q 0.90%	P 0.60%	V 0.42%	H 0.36%	R 0.36%	I 0.12%	L 0.06%
1470	Y 69.87%	E 5.17%	H 0.72%	K 0.54%	T 0.24%	R 0.18%	N 0.12%	Q 0.12%	V 0.12%	A 0.06%	L 0.06%
1471	V 53.46%	I 19.30%	L 2.41%	A 0.72%	F 0.30%	T 0.30%	Y 0.30%	M 0.18%	E 0.06%	H 0.06%	K 0.06%	R 0.06%
1472	D 32.53%	E 18.04%	A 7.04%	Q 5.71%	P 3.49%	N 2.77%	V 2.29%	H 1.08%	I 1.08%	K 0.66%	T 0.66%	R 0.60%	L 0.48%	S 0.48%	G 0.18%	Y 0.12%
1473	A 58.03%	G 6.43%	F 6.01%	S 2.95%	E 1.32%	L 1.14%	Q 0.30%	Y 0.30%	K 0.24%	V 0.18%	D 0.06%	H 0.06%	I 0.06%	M 0.06%	N 0.06%
1474	M 69.57%	I 2.71%	V 1.86%	A 1.68%	G 0.54%	L 0.54%	P 0.18%
1475	L 30.37%	H 18.58%	F 11.91%	I 7.82%	R 2.04%	V 1.92%	Y 1.68%	K 1.32%	Q 0.66%	M 0.54%	S 0.12%	A 0.06%	C 0.06%
1476	E 42.33%	A 13.65%	D 11.73%	H 3.79%	K 1.86%	Q 1.26%	N 0.72%	T 0.66%	G 0.36%	R 0.36%	V 0.30%	S 0.06%
1477	R 69.57%	D 4.99%	Q 0.90%	K 0.54%	A 0.48%	G 0.42%	E 0.30%	T 0.12%
1478	E 63.56%	D 6.37%	Q 3.31%	R 1.14%	V 0.60%	A 0.48%	N 0.42%	S 0.42%	K 0.36%	P 0.24%	T 0.24%	G 0.12%	H 0.12%
1479	K 30.67%	E 12.51%	Q 8.00%	A 6.86%	N 4.27%	R 3.73%	H 2.29%	G 2.10%	T 1.98%	S 1.50%	D 0.48%	L 0.36%	M 0.12%	Y 0.06%
1480	L 35.72%	S 13.95%	M 5.17%	I 4.99%	V 4.63%	T 3.13%	Q 2.35%	D 1.98%	K 1.98%	E 1.80%	A 0.42%	R 0.42%	P 0.12%	G 0.06%	H 0.06%	N 0.06%
1481	V 32.59%	T 29.22%	G 7.22%	I 2.10%	L 2.10%	A 1.80%	M 0.78%	S 0.72%	F 0.54%	K 0.06%	Y 0.06%
1482	S 55.56%	P 14.67%	T 5.77%	A 0.48%	N 0.30%	G 0.24%	E 0.12%	D 0.06%	H 0.06%
1483	T 68.73%	A 6.25%	V 1.62%	S 0.66%	P 0.06%
1484	Y 61.21%	F 6.37%	T 6.37%	H 1.38%	N 0.90%	A 0.72%	V 0.12%	C 0.06%	G 0.06%	L 0.06%	W 0.06%
1485	L 36.50%	M 34.52%	I 5.59%	V 0.66%	F 0.06%
1486	G 72.34%	A 4.63%	E 0.12%	T 0.12%
1487	E 35.90%	N 25.26%	S 3.13%	M 2.53%	T 2.29%	Q 2.22%	A 1.98%	K 1.86%	R 0.84%	L 0.72%	V 0.30%	I 0.12%	F 0.06%	Y 0.06%
1488	S 35.54%	G 21.23%	F 4.45%	D 4.39%	N 3.25%	E 2.22%	L 1.80%	K 1.02%	A 0.96%	H 0.84%	T 0.66%	R 0.36%	V 0.18%	Y 0.18%	M 0.12%	I 0.06%
1489	I 37.64%	L 21.53%	V 15.03%	T 1.98%	M 0.36%	F 0.30%	Q 0.18%	S 0.12%	A 0.06%	N 0.06%
1490	A 69.09%	L 0.42%	S 0.42%	I 0.18%	T 0.12%	V 0.12%	E 0.06%	M 0.06%	R 0.06%
1491	V 35.42%	I 33.49%	L 0.72%	M 0.24%	S 0.18%	N 0.12%	Q 0.12%	R 0.12%	A 0.06%	K 0.06%
1492	A 0.06%
1493	L 0.06%
1494	M 0.06%
1495	F 0.06%	Y 0.06%
1496	D 0.06%	E 0.06%
1497	N 0.06%	Y 0.06%
1498	P 69.87%	K 0.06%	N 0.06%
1499	H 69.75%	A 0.06%	K 0.06%	Q 0.06%
1500	G 69.69%	A 0.06%	D 0.06%	I 0.06%
1501	T 64.40%	V 2.71%	E 1.08%	I 0.60%	L 0.36%	D 0.24%	A 0.12%	S 0.12%	C 0.06%	K 0.06%	N 0.06%	P 0.06%
1502	E 0.06%	V 0.06%	Y 0.06%
1503	F 3.55%	L 2.16%	M 0.54%	V 0.48%	A 0.06%	K 0.06%	N 0.06%
1504	E 0.06%	F 0.06%
1505	I 19.30%	N 18.82%	V 15.39%	E 8.78%	G 2.35%	S 1.68%	D 1.44%	A 1.08%	T 0.72%	L 0.42%	K 0.18%	F 0.12%	C 0.06%	H 0.06%	R 0.06%	Y 0.06%
1506	E 48.41%	A 9.02%	D 7.58%	S 1.26%	Q 1.08%	K 0.60%	H 0.54%	I 0.54%	N 0.42%	T 0.42%	V 0.30%	G 0.24%	M 0.06%	P 0.06%
1507	A 63.92%	V 1.86%	S 1.74%	G 0.96%	F 0.66%	T 0.42%	D 0.18%	M 0.18%	Y 0.18%	E 0.12%	K 0.12%	I 0.06%	N 0.06%	R 0.06%
1508	K 70.72%	R 3.19%	E 0.90%	D 0.60%	Q 0.48%	N 0.42%	A 0.36%	S 0.36%	T 0.18%	H 0.06%
1509	D 40.59%	K 10.52%	E 5.35%	G 4.81%	S 4.09%	Q 3.73%	N 3.07%	A 1.62%	P 1.08%	T 0.90%	R 0.78%	H 0.30%	V 0.30%	C 0.06%	M 0.06%
1510	R 25.14%	A 14.61%	S 5.41%	H 5.29%	K 4.51%	E 3.97%	D 2.95%	Y 2.65%	L 2.53%	T 2.29%	F 2.10%	Q 1.92%	N 1.26%	I 0.96%	G 0.72%	V 0.42%	C 0.30%	M 0.12%	W 0.06%
1511	V 49.01%	I 21.35%	L 5.11%	M 0.96%	G 0.30%	D 0.18%	E 0.12%	F 0.12%	N 0.12%
1512	L 31.27%	K 17.20%	R 9.08%	I 6.67%	Q 2.77%	H 2.35%	E 1.56%	N 1.56%	M 1.02%	A 0.96%	V 0.84%	S 0.66%	T 0.54%	D 0.42%	Y 0.24%	F 0.06%	G 0.06%
1513	K 47.02%	R 14.19%	S 3.13%	A 2.65%	H 2.29%	N 1.80%	E 1.56%	Q 1.50%	G 1.26%	T 1.14%	D 0.54%	C 0.06%	I 0.06%
1514	T 46.06%	S 22.61%	A 4.09%	E 1.20%	N 1.20%	I 0.60%	L 0.48%	K 0.30%	Q 0.18%	V 0.18%	M 0.12%	Y 0.12%	P 0.06%
1515	G 59.95%	A 13.59%	N 1.26%	P 0.66%	D 0.54%	S 0.36%	Q 0.30%	T 0.30%	K 0.18%	E 0.06%	V 0.06%
1516	I 30.85%	V 24.77%	L 9.32%	F 6.67%	K 3.55%	M 1.62%	P 0.30%	R 0.12%	S 0.06%
1517	V 41.97%	S 17.02%	T 9.26%	A 1.44%	K 1.26%	I 1.02%	D 0.96%	G 0.96%	N 0.96%	E 0.84%	Q 0.66%	H 0.48%	C 0.18%	L 0.06%	M 0.06%	R 0.06%
1518	F 33.79%	V 18.52%	I 14.97%	L 1.80%	D 0.48%	M 0.30%	S 0.24%	A 0.18%	E 0.12%	N 0.12%	Y 0.12%	C 0.06%	H 0.06%	T 0.06%
1519	C 36.14%	V 16.36%	L 9.86%	I 8.90%	T 1.98%	A 1.02%	Y 0.72%	M 0.66%	Q 0.42%	F 0.36%	K 0.24%	N 0.24%	H 0.18%	E 0.06%
1520	Q 52.56%	R 16.24%	P 3.97%	T 1.32%	K 0.66%	N 0.36%	V 0.36%	E 0.30%	H 0.30%	S 0.30%	A 0.24%	I 0.24%	L 0.12%	D 0.06%	G 0.06%	M 0.06%
1521	Y 55.26%	V 12.63%	F 5.23%	I 1.98%	L 1.44%	A 0.24%	H 0.18%	N 0.18%
1522	H 0.24%
1523	P 60.25%	D 5.11%	A 2.16%	R 0.78%	S 0.48%	Q 0.42%	E 0.36%	T 0.30%	K 0.18%	L 0.18%	G 0.12%	N 0.12%	V 0.12%	H 0.06%
1524	E 23.63%	D 11.55%	Q 11.37%	A 9.02%	N 7.52%	K 4.03%	S 3.49%	G 2.95%	R 2.04%	T 0.90%	H 0.66%	V 0.06%
1525	G 61.52%	P 7.22%	N 2.22%	A 1.80%	K 1.32%	L 0.66%	V 0.66%	S 0.54%	T 0.36%	H 0.30%	R 0.30%	E 0.12%	D 0.06%	I 0.06%	Q 0.06%
1526	V 52.38%	I 19.78%	L 2.29%	M 0.72%	A 0.54%	S 0.54%	E 0.30%	Q 0.30%	K 0.18%	T 0.18%
1527	D 28.44%	R 19.36%	Q 11.30%	A 4.33%	E 3.19%	H 2.41%	K 1.92%	S 1.56%	G 1.14%	L 0.96%	P 0.90%	N 0.72%	C 0.30%	F 0.24%	T 0.24%	M 0.06%	V 0.06%	Y 0.06%
1528	F 46.96%	W 22.73%	I 4.99%	V 0.96%	L 0.66%	Y 0.66%	A 0.06%	E 0.06%	H 0.06%	M 0.06%	S 0.06%
1529	G 2.65%	D 0.24%	P 0.12%	S 0.06%
1530	N 14.19%	D 11.12%	G 3.31%	E 1.68%	K 0.96%	S 0.96%	A 0.42%	Q 0.42%	I 0.18%	H 0.06%	R 0.06%
1531	G 57.55%	T 7.22%	A 1.08%	S 1.02%	N 0.84%	D 0.72%	E 0.60%	Q 0.06%
1532	G 0.18%	E 0.12%
1533	E 29.34%	D 18.46%	K 13.05%	N 6.37%	Q 4.09%	G 2.04%	S 1.38%	T 0.48%	P 0.42%	R 0.42%	A 0.36%	H 0.24%
1534	E 27.60%	D 16.48%	K 8.66%	P 7.64%	Q 4.99%	T 3.97%	A 1.56%	S 1.38%	N 1.20%	R 0.96%	I 0.90%	G 0.72%	L 0.30%	H 0.12%	V 0.12%
1535	L 4.99%	I 1.08%	V 0.54%	F 0.12%	G 0.12%	K 0.12%	D 0.06%	E 0.06%	T 0.06%
1536	V 0.12%	S 0.06%
1537	H 0.12%
1538	E 23.63%	P 4.81%	D 3.85%	A 2.83%	K 2.10%	Q 1.92%	N 0.90%	S 0.84%	T 0.78%	H 0.30%	G 0.24%	V 0.18%	R 0.12%
1539	D 36.38%	E 3.19%	A 0.90%	N 0.72%	G 0.48%	S 0.36%	Q 0.24%	K 0.12%	T 0.12%	L 0.06%
1540	D 24.89%	E 9.80%	G 2.89%	S 1.86%	N 1.02%	Q 0.90%	K 0.66%	T 0.18%	A 0.06%	C 0.06%	L 0.06%
1541	V 18.10%	I 15.63%	P 1.62%	A 1.26%	D 1.08%	K 0.90%	T 0.90%	S 0.60%	Q 0.54%	R 0.48%	E 0.36%	L 0.36%	N 0.36%	M 0.12%	H 0.06%
1542	D 0.06%
1543	T 1.02%	K 0.48%	P 0.36%	I 0.12%	L 0.12%	Q 0.12%	D 0.06%	E 0.06%	N 0.06%	R 0.06%	W 0.06%	Y 0.06%
1544	A 54.00%	V 14.55%	S 1.92%	N 1.62%	T 1.56%	Q 1.14%	C 0.72%	D 0.66%	E 0.36%	K 0.36%	G 0.18%	H 0.18%	L 0.06%
1545	R 28.50%	K 22.07%	Y 6.07%	E 5.77%	T 4.69%	H 3.61%	Q 1.14%	V 1.08%	S 1.02%	A 0.84%	I 0.84%	C 0.60%	N 0.60%	L 0.36%	D 0.12%
1546	L 53.22%	F 16.06%	M 4.33%	V 1.92%	I 1.08%	W 0.48%	Y 0.24%
1547	V 63.92%	I 9.92%	L 2.35%	A 0.72%	F 0.18%	M 0.06%	Q 0.06%	Y 0.06%
1548	I 50.99%	V 15.75%	F 9.80%	L 0.72%	E 0.06%
1549	G 66.93%	A 3.43%	V 2.41%	T 1.80%	S 1.44%	P 0.96%	L 0.12%	F 0.06%	I 0.06%	N 0.06%	R 0.06%
1550	I 64.88%	V 4.51%	T 3.37%	S 1.26%	K 0.96%	N 0.78%	L 0.54%	Q 0.36%	D 0.18%	R 0.18%	E 0.12%	A 0.06%	G 0.06%
1551	A 70.35%	K 1.80%	P 1.74%	N 0.90%	S 0.78%	E 0.72%	Q 0.30%	R 0.30%	V 0.18%	D 0.06%	I 0.06%	T 0.06%
1552	A 38.60%	G 31.33%	E 3.19%	S 1.98%	D 1.38%	Q 0.18%	T 0.18%	K 0.12%	N 0.12%	H 0.06%	P 0.06%	V 0.06%
1553	R 24.59%	K 21.05%	A 10.88%	V 5.53%	Q 4.69%	L 2.95%	I 2.41%	T 2.35%	E 0.96%	N 0.54%	S 0.42%	M 0.30%	D 0.24%	C 0.18%	H 0.12%	F 0.06%
1554	N 36.20%	G 21.77%	D 10.04%	A 2.16%	T 2.10%	S 1.62%	E 0.96%	K 0.66%	R 0.42%	Q 0.36%	I 0.30%	V 0.24%	Y 0.24%	H 0.12%	L 0.06%
1555	K 3.67%	E 0.78%	Q 0.78%	R 0.54%	A 0.48%	I 0.36%	V 0.36%	P 0.18%	D 0.06%	G 0.06%	L 0.06%	S 0.06%
1556	N 2.77%	R 1.20%	K 0.96%	Q 0.54%	A 0.48%	E 0.42%	T 0.42%	I 0.30%	L 0.12%	F 0.06%	G 0.06%	P 0.06%
1557	L 2.95%	A 2.41%	V 1.02%	I 0.84%	M 0.12%	D 0.06%
1558	K 3.79%	E 0.96%	Q 0.90%	A 0.72%	R 0.66%	V 0.12%	D 0.06%	I 0.06%	P 0.06%	T 0.06%
1559	L 1.80%	Q 1.38%	T 0.90%	V 0.78%	S 0.72%	E 0.30%	A 0.18%	D 0.18%	K 0.18%	I 0.12%	N 0.06%	R 0.06%
1560	I 0.06%
1561	R 2.71%	Q 1.74%	K 0.84%	H 0.48%	S 0.48%	A 0.30%	L 0.24%	E 0.18%	V 0.18%	D 0.06%	I 0.06%	N 0.06%	Y 0.06%
1562	Y 2.95%	A 1.62%	F 1.32%	V 0.54%	H 0.30%	N 0.18%	S 0.18%	L 0.12%	E 0.06%	I 0.06%	P 0.06%	R 0.06%
1563	N 34.28%	D 20.38%	G 11.30%	K 3.67%	P 2.35%	T 1.92%	A 1.32%	S 0.90%	E 0.48%	Q 0.36%	R 0.12%	I 0.06%
1564	E 49.85%	D 9.98%	T 7.46%	N 2.47%	S 2.22%	A 1.26%	G 1.02%	K 0.90%	Q 0.78%	P 0.66%	H 0.42%	L 0.06%	R 0.06%	V 0.06%
1565	H 69.87%	N 0.36%	Q 0.12%	T 0.12%	A 0.06%	K 0.06%	P 0.06%
1566	I 32.05%	L 30.49%	M 5.71%	V 3.85%	A 2.95%	N 1.74%	S 0.36%	Y 0.06%
1567	Q 35.42%	E 12.21%	A 7.88%	H 3.85%	K 3.43%	D 3.25%	G 2.35%	M 2.04%	S 1.68%	N 1.44%	T 1.38%	V 0.90%	R 0.72%	I 0.30%	L 0.24%	P 0.06%
1568	V 39.39%	I 23.45%	L 10.16%	H 2.29%	T 0.96%	M 0.24%	F 0.18%	A 0.12%	S 0.12%	K 0.06%	W 0.06%	Y 0.06%
1569	L 38.48%	I 32.35%	V 4.21%	M 1.02%	Y 0.48%	F 0.36%	E 0.12%	T 0.06%
1570	D 0.06%	K 0.06%
1571	K 0.06%	R 0.06%
1572	E 0.06%	K 0.06%
1573	L 0.06%
1574	T 0.06%
1575	A 0.06%
1576	I 0.06%
1577	T 0.06%
1578	T 0.06%
1579	F 0.06%
1580	A 0.06%
1581	C 0.06%
1582	C 0.06%
1583	A 0.06%
1584	A 0.06%
1585	S 0.06%
1586	L 0.06%
1587	S 0.06%
1588	T 0.06%
1589	Q 0.06%
1590	K 0.06%
1591	E 0.06%	H 0.06%
1592	T 32.35%	S 21.77%	A 8.78%	G 1.98%	M 1.68%	Q 1.68%	N 1.14%	R 0.36%	D 0.06%	E 0.06%	H 0.06%	I 0.06%	K 0.06%
1593	S 22.31%	K 10.82%	A 9.56%	R 7.88%	G 6.43%	N 5.23%	T 4.81%	Q 1.44%	H 0.78%	M 0.30%	D 0.18%	P 0.12%	V 0.12%	I 0.06%
1594	I 41.73%	L 25.50%	V 2.77%	M 0.06%
1595	T 35.54%	A 31.51%	C 1.44%	S 0.90%	V 0.30%	G 0.18%	Q 0.12%	N 0.06%
1596	N 32.17%	V 7.82%	K 5.83%	E 5.71%	T 3.97%	Q 3.13%	R 2.59%	S 2.10%	G 2.04%	H 1.56%	I 1.26%	A 0.60%	D 0.54%	L 0.48%	C 0.12%	M 0.12%
1597	A 35.06%	V 12.93%	I 7.28%	T 6.37%	S 3.79%	L 2.59%	M 0.96%	Q 0.72%	E 0.18%	F 0.12%	K 0.06%
1598	L 40.11%	F 17.08%	C 8.90%	I 2.89%	V 0.66%	M 0.24%	Y 0.12%	A 0.06%
1599	E 0.06%	K 0.06%
1600	Q 0.06%
1601	I 0.06%
1602	N 0.06%
1603	D 0.54%	G 0.54%	P 0.12%	N 0.06%	S 0.06%
1604	D 0.72%	E 0.54%	N 0.06%
1605	D 35.84%	S 10.40%	E 5.17%	L 4.57%	T 4.45%	A 4.15%	G 2.16%	V 1.26%	Y 0.84%	N 0.36%	I 0.18%	C 0.12%	M 0.12%	F 0.06%	P 0.06%
1606	D 46.72%	E 11.91%	N 5.41%	S 2.59%	K 1.80%	T 0.96%	G 0.18%	A 0.12%	H 0.12%	I 0.06%	R 0.06%	V 0.06%
1607	E 24.59%	D 11.91%	P 9.38%	K 8.48%	M 4.39%	Q 3.19%	A 1.92%	S 0.96%	V 0.60%	R 0.48%	G 0.42%	I 0.42%	N 0.42%	T 0.42%	H 0.24%	L 0.24%	Y 0.06%
1608	E 21.29%	S 13.53%	D 11.18%	A 7.16%	G 5.47%	T 4.39%	N 1.62%	K 1.38%	Q 1.14%	I 0.30%	H 0.18%	Y 0.18%	L 0.12%	R 0.12%	V 0.06%
1609	V 22.55%	A 12.93%	Q 9.92%	N 8.90%	S 3.61%	E 3.19%	L 2.95%	I 2.59%	T 2.53%	K 2.16%	D 1.20%	R 1.08%	P 0.78%	M 0.30%	H 0.24%	G 0.06%
1610	I 36.20%	V 30.43%	L 4.45%	M 1.56%	A 1.08%	T 0.60%	F 0.36%	S 0.18%	Y 0.12%	R 0.06%
1611	E 37.22%	A 18.10%	D 10.64%	N 1.74%	Q 1.68%	K 1.26%	R 1.26%	S 1.14%	T 0.78%	G 0.48%	H 0.42%	V 0.12%	F 0.06%	I 0.06%	L 0.06%
1612	R 34.40%	K 14.19%	Q 7.40%	D 3.13%	T 2.65%	E 2.59%	N 2.04%	C 1.98%	L 1.92%	S 1.74%	I 1.26%	G 0.42%	H 0.42%	M 0.42%	A 0.36%	V 0.18%
1613	L 65.36%	M 8.00%	I 0.90%	F 0.48%	V 0.06%
1614	A 19.54%	T 9.74%	V 8.90%	R 7.40%	E 7.28%	K 6.43%	L 4.81%	S 3.19%	I 1.92%	Q 1.92%	D 1.14%	M 0.84%	F 0.72%	Y 0.36%	N 0.30%	C 0.24%	G 0.18%	H 0.12%	W 0.06%
1615	S 11.67%	N 10.82%	T 10.40%	A 9.86%	Q 8.78%	E 6.19%	K 5.89%	H 4.93%	R 2.41%	D 2.22%	G 0.66%	L 0.54%	V 0.36%	I 0.18%	Y 0.12%	M 0.06%
1616	T 40.83%	A 28.02%	S 1.80%	D 1.68%	E 0.84%	I 0.48%	P 0.48%	N 0.30%	M 0.18%	V 0.18%	C 0.12%	L 0.12%	Q 0.06%
1617	T 27.42%	K 12.21%	Q 7.94%	S 6.13%	N 4.93%	E 3.37%	D 3.13%	R 2.89%	A 2.22%	G 2.10%	P 1.80%	H 0.42%	L 0.18%	V 0.18%	C 0.06%	M 0.06%
1618	S 28.38%	D 16.78%	T 15.45%	N 8.24%	K 3.07%	E 1.74%	Q 0.48%	A 0.30%	H 0.30%	G 0.12%	L 0.12%	M 0.06%	R 0.06%	V 0.06%
1619	I 0.06%
1620	L 0.06%
1621	L 0.06%
1622	P 0.06%
1623	V 34.03%	A 12.57%	P 10.52%	Y 6.13%	I 2.41%	K 2.29%	E 2.16%	L 1.44%	T 1.32%	S 0.78%	R 0.72%	D 0.24%	Q 0.24%	F 0.12%	N 0.12%	M 0.06%
1624	D 35.66%	E 23.63%	Q 18.64%	K 5.95%	A 4.75%	N 3.01%	R 1.80%	S 1.80%	G 0.78%	T 0.36%	Y 0.24%	L 0.12%	P 0.12%	V 0.12%	H 0.06%
1625	E 61.40%	D 10.70%	K 6.07%	Q 4.21%	A 3.97%	S 2.29%	T 1.68%	W 1.44%	R 1.08%	V 1.02%	Y 1.02%	L 0.90%	N 0.48%	F 0.30%	I 0.24%	G 0.18%	M 0.06%
1626	V 43.96%	L 28.98%	I 18.46%	F 2.04%	M 1.26%	T 1.08%	A 0.72%	K 0.30%	G 0.06%	P 0.06%	Q 0.06%	Y 0.06%
1627	L 49.91%	V 21.53%	I 7.16%	Y 3.91%	M 3.67%	R 3.13%	K 3.07%	A 1.68%	Q 1.26%	T 0.60%	F 0.54%	H 0.30%	S 0.12%	D 0.06%	G 0.06%	P 0.06%
1628	E 23.93%	D 23.75%	A 17.32%	N 6.43%	K 6.19%	Q 5.17%	S 4.57%	R 4.33%	T 2.65%	H 1.32%	G 0.60%	V 0.30%	L 0.18%	M 0.18%
1629	L 30.19%	I 24.71%	R 13.65%	V 8.06%	K 4.93%	E 3.01%	N 2.16%	Q 1.86%	S 1.80%	H 1.56%	M 1.26%	A 1.02%	T 0.84%	D 0.54%	Y 0.54%	G 0.42%	F 0.24%	C 0.06%
1630	L 77.33%	F 9.68%	I 8.24%	M 0.72%	V 0.66%	S 0.06%	W 0.06%
1631	S 20.51%	G 19.48%	K 17.32%	N 14.37%	A 9.56%	T 4.39%	R 2.77%	Q 2.41%	E 1.98%	D 1.26%	L 0.60%	I 0.54%	M 0.48%	V 0.42%	H 0.24%	Y 0.12%	C 0.06%
1632	P 0.66%	S 0.30%	D 0.24%	N 0.12%	E 0.06%	G 0.06%	I 0.06%
1633	G 28.32%	K 17.74%	A 8.90%	S 7.88%	E 3.43%	D 3.07%	Q 2.83%	T 2.29%	N 2.10%	R 1.56%	V 1.08%	P 0.96%	L 0.48%	I 0.30%	H 0.24%	F 0.12%	C 0.06%
1634	K 16.96%	V 11.73%	E 7.16%	N 4.87%	Q 4.51%	A 4.27%	S 3.91%	T 3.31%	R 2.65%	G 1.62%	I 1.20%	L 1.08%	D 0.90%	H 0.66%	P 0.66%	M 0.48%	Y 0.06%
1635	I 0.06%	R 0.06%	T 0.06%
1636	K 13.05%	N 10.16%	Q 9.44%	D 3.01%	S 3.01%	R 2.83%	A 2.65%	T 2.65%	E 2.59%	P 1.68%	G 1.02%	V 0.78%	H 0.72%	I 0.42%	F 0.36%	L 0.36%	M 0.12%
1637	E 0.06%	G 0.06%	I 0.06%	R 0.06%	V 0.06%
1638	N 0.06%	Q 0.06%
1639	E 0.06%
1640	Y 0.06%
1641	E 0.06%	N 0.06%	V 0.06%
1642	E 0.12%	H 0.06%	M 0.06%
1643	A 18.34%	S 5.23%	D 3.55%	V 2.89%	P 2.71%	K 2.16%	E 2.10%	N 1.86%	T 1.44%	G 1.20%	Q 0.84%	R 0.42%	L 0.30%	I 0.24%	M 0.12%	C 0.06%	H 0.06%
1644	A 16.42%	S 1.92%	K 1.74%	G 1.68%	V 1.50%	T 0.90%	L 0.84%	Q 0.78%	P 0.72%	E 0.66%	D 0.42%	I 0.42%	N 0.30%	F 0.12%	R 0.06%
1645	N 1.32%	D 1.02%	I 1.02%	S 0.60%	V 0.60%	E 0.48%	A 0.42%	H 0.30%	L 0.24%	P 0.24%	F 0.18%	Q 0.12%	T 0.12%	G 0.06%	K 0.06%	M 0.06%	W 0.06%
1646	S 1.26%	E 0.84%	A 0.78%	V 0.60%	Y 0.60%	D 0.54%	M 0.42%	G 0.30%	H 0.18%	L 0.18%	R 0.12%	T 0.12%	F 0.06%	Q 0.06%
1647	A 1.38%	T 0.60%	E 0.36%	K 0.24%	V 0.24%	N 0.18%	C 0.12%	G 0.12%	F 0.06%	H 0.06%	Q 0.06%	R 0.06%	S 0.06%
1648	S 0.54%	Q 0.42%	A 0.30%	E 0.18%	G 0.12%	N 0.12%	D 0.06%	K 0.06%	P 0.06%	V 0.06%
1649	R 0.42%	A 0.36%	S 0.30%	E 0.18%	P 0.12%	G 0.06%
1650	G 0.42%	H 0.36%	A 0.18%	P 0.12%	S 0.12%
1651	L 0.24%	E 0.12%	S 0.12%
1652	S 0.30%	A 0.12%	I 0.06%
1653	C 0.12%	L 0.12%
1654	P 0.24%
1655	E 0.12%	K 0.06%	Q 0.06%
1656	T 0.18%	N 0.06%
1657	K 0.18%	R 0.06%
1658	K 0.12%	A 0.06%	T 0.06%
1659	A 0.24%
1660	L 0.06%	P 0.06%
1661	A 0.12%
1662	S 0.06%
1663	V 0.06%
1664	E 0.12%
1665	A 0.06%	T 0.06%
1666	D 0.12%
1667	A 0.06%	T 0.06%
1668	K 0.06%	P 0.06%
1669	K 0.06%	S 0.06%
1670	A 0.12%
1671	E 0.06%	S 0.06%
1672	A 0.06%	S 0.06%
1673	H 0.12%	P 0.06%	S 0.06%
1674	N 0.18%	S 0.06%
1675	A 0.12%	M 0.06%	S 0.06%
1676	S 0.18%	P 0.06%
1677	E 0.24%
1678	I 0.18%	F 0.06%
1679	L 0.24%
1680	P 0.12%	S 0.12%
1681	L 0.18%	I 0.06%
1682	N 0.12%	G 0.06%	H 0.06%
1683	N 0.12%	S 0.12%
1684	I 0.24%
1685	Q 0.12%	R 0.12%
1686	T 0.24%
1687	G 0.12%	H 0.06%	N 0.06%
1688	C 0.24%
1689	A 0.18%	P 0.06%
1690	P 0.24%
1691	A 0.12%	D 0.12%
1692	D 0.18%	N 0.06%
1693	K 0.24%
1694	E 0.24%
1695	A 0.24%
1696	V 0.24%
1697	I 0.24%
1698	R 0.18%	H 0.06%
1699	R 0.12%	T 0.12%
1700	A 0.24%
1701	G 0.24%
1702	Q 0.24%
1703	M 0.24%
1704	L 0.24%
1705	V 0.24%
1706	D 0.24%
1707	S 0.24%
1708	G 0.24%
1709	C 0.24%
1710	V 0.24%
1711	D 0.24%
1712	A 0.24%
1713	D 0.12%	E 0.12%
1714	Y 0.24%
1715	I 0.24%
1716	P 0.24%
1717	A 0.24%
1718	M 0.24%
1719	I 0.24%
1720	E 0.12%	K 0.12%
1721	R 0.24%
1722	E 0.24%
1723	D 0.12%	E 0.12%
1724	S 0.24%
1725	F 0.24%
1726	A 0.24%
1727	T 0.24%
1728	H 0.12%	N 0.12%
1729	I 0.24%
1730	G 0.24%
1731	N 0.24%
1732	G 0.24%
1733	I 0.18%	L 0.06%
1734	A 0.24%
1735	I 0.24%
1736	P 0.24%
1737	H 0.24%
1738	G 0.24%
1739	V 0.24%
1740	E 0.18%	Q 0.06%
1741	A 0.12%	E 0.12%
1742	A 0.24%
1743	K 0.24%
1744	A 0.12%	E 0.06%	K 0.06%
1745	K 0.18%	R 0.06%
1746	I 0.24%
1747	K 0.24%
1748	R 0.24%
1749	T 0.24%
1750	G 0.24%
1751	L 0.24%
1752	S 0.24%
1753	V 0.24%
1754	Q 0.24%
1755	L 0.12%	I 0.06%	V 0.06%
1756	F 0.24%
1757	P 0.24%
1758	D 0.12%	E 0.12%
1759	G 0.24%
1760	T 0.18%	I 0.06%
1761	L 0.12%	P 0.12%
1762	W 0.24%
1763	G 0.12%	N 0.12%
1764	D 0.18%	G 0.06%
1765	E 0.12%	V 0.12%
1766	P 0.12%	T 0.12%
1767	V 0.24%
1768	K 0.24%
1769	I 0.12%	V 0.12%
1770	V 0.24%
1771	I 0.24%
1772	G 0.24%
1773	I 0.24%
1774	A 0.24%
1775	A 0.12%	G 0.12%
1776	A 0.12%	L 0.06%	V 0.06%
1777	G 0.18%	V 0.06%
1778	D 0.18%	N 0.06%
1779	D 0.18%	E 0.06%
1780	H 0.24%
1781	L 0.24%
1782	D 0.24%
1783	I 0.18%	V 0.06%
1784	L 0.24%
1785	A 0.24%
1786	N 0.24%
1787	I 0.24%
1788	A 0.24%
1789	T 0.24%
1790	K 0.24%
1791	L 0.24%
1792	A 0.12%	S 0.12%
1793	A 0.12%	T 0.12%
1794	P 0.18%	Q 0.06%
1795	E 0.24%
1796	A 0.24%
1797	V 0.24%
1798	D 0.24%
1799	A 0.18%	S 0.06%
1800	L 0.24%
1801	M 0.18%	V 0.06%
1802	D 0.18%	K 0.06%
1803	K 0.24%
1804	T 0.18%	S 0.06%
1805	P 0.24%
1806	E 0.30%
1807	E 0.24%	K 0.06%	M 0.06%	S 0.06%
1808	I 2.04%	V 0.42%	L 0.36%	M 0.12%	F 0.06%	K 0.06%
1809	Y 2.16%	Q 0.24%	H 0.06%	L 0.06%	M 0.06%
1810	R 0.72%	N 0.66%	K 0.24%	D 0.18%	A 0.12%	E 0.12%	I 0.12%	S 0.12%	F 0.06%	H 0.06%	T 0.06%
1811	T 0.96%	L 0.36%	F 0.24%	I 0.24%	K 0.24%	Q 0.18%	A 0.12%	E 0.06%
1812	F 1.74%	L 0.66%
1813	T 1.26%	S 0.90%	G 0.12%	L 0.06%	M 0.06%
1814	I 0.66%	V 0.42%	L 0.24%	N 0.24%	K 0.18%	Q 0.18%	A 0.12%	E 0.12%	G 0.12%	M 0.06%	P 0.06%
1815	Q 0.42%	K 0.36%	A 0.18%	R 0.12%	T 0.12%	E 0.06%	G 0.06%
1816	P 0.42%	N 0.12%	S 0.12%	L 0.06%	M 0.06%
1817	E 0.66%	A 0.06%
1818	D 0.18%
Note: These amino acid positions were the result of multiple sequence alignment of the MtlA.
