# Supplementary material for: mtlA, a novel typing gene offering enhanced resolution for pandemic Vibrio species
Source: Microbiol Spectr. 2024 Dec 20;13(2):e01105-24. doi: 10.1128/spectrum.01105-24 (PMC11792507; doi:10.1128/spectrum.01105-24)
Supplement: Table S2 — Highly conserved amino acid residues. [file spectrum.01105-24-s0002.xlsx]

## Sheet: Sheet1
Supplemental Table 2 Highly conserved amino acid residues
Alignment position	V. parahaemolyticus RIMD 2210633 position	Consensus
173	20	M 99.70%	L 0.06%
176	23	P 99.88%	Q 0.06%
185	32	G 99.88%	A 0.06%
352	62	P 99.70%	T 0.24%
359	69	G 98.86%	A 1.08%
382	88	G 99.82%	A 0.12%
484	127	F 98.86%	L 1.08%
486	129	M 99.70%	L 0.24%
494	137	G 99.70%	A 0.24%
547	189	F 99.94%	S 0.06%
551	193	A 99.34%	V 0.66%
555	197	G 99.94%	V 0.06%
573	213	S 99.88%	T 0.06%
583	223	G 99.52%	A 0.48%
615	254	G 99.64%	A 0.36%
617	256	I 99.16%	V 0.84%
622	261	F 99.88%	Y 0.12%
624	263	Y 98.74%	F 1.26%
659	298	P 99.94%	S 0.06%
660	299	G 99.94%	A 0.06%
661	300	S 99.94%	T 0.06%
1002	395	G 99.88%	D 0.06%
1003	396	S 99.88%	T 0.06%
1004	397	S 99.88%	T 0.06%
1053	438	L 99.88%	Y 0.06%
