# Supplementary material for: mtlA, a novel typing gene offering enhanced resolution for pandemic Vibrio species
Source: Microbiol Spectr. 2024 Dec 20;13(2):e01105-24. doi: 10.1128/spectrum.01105-24 (PMC11792507; doi:10.1128/spectrum.01105-24)
Supplement: Table S3 — 1,662 sequences of MtlA protein clustered into three categories. [file spectrum.01105-24-s0003.xlsx]

## Sheet: Sheet1
Supplemental Table 3 1,662 sequences of MtlA protein clustered into three categories
Class Ⅰ		Class Ⅱ		Class Ⅲ
Clostridium psychrophilum		Clostridium polyendosporum		Marasmitruncus massiliensis
Pectinatus haikarae		Spirochaeta isovalerica		Clostridium ljungdahlii
Pectinatus frisingensis		Spirochaeta lutea		Ethanoligenens harbinense
Anaerococcus hydrogenalis		Marispirochaeta aestuarii		Caproiciproducens galactitolivorans
Anaerococcus porci		Alkalispirochaeta americana		Caproiciproducens faecalis
Anaerococcus faecalis		Sediminispirochaeta bajacaliforniensis		Treponema primitia
Vibrio harveyi		Sediminispirochaeta smaragdinae		Flintibacter muris
Anaerococcus octavius		Collibacillus ludicampi		Eubacterium callanderi
Lactiplantibacillus pentosus		Fusibacter bizertensis		Eubacterium limosum
Anaerobutyricum soehngenii		Fusibacter ferrireducens		Eubacterium aggregans
Frigoribacterium faeni		Pseudomaricurvus alcaniphilus		Eubacterium barkeri
Microbacterium gubbeenense		Vallitalea okinawensis		Clostridium butyricum
Anaerostipes faecis		Defluviitalea phaphyphila		Acetivibrio ethanolgignens
Amphibacillus marinus		Dethiosulfatibacter aminovorans		Mobilisporobacter senegalensis
Lactobacillus helsingborgensis		Petrocella atlantisensis		Konateibacter massiliensis
Enterococcus casseliflavus		Geosporobacter subterraneus		Mobilitalea sibirica
Enterococcus alishanensis		Halanaerobium polyolivorans		Anaerocolumna aminovalerica
Enterococcus pallens		Halanaerobium hydrogeniformans		Anaerocolumna sedimenticola
Amycolatopsis suaedae		Halanaerobium salsuginis		Candidatus Galacturonibacter
Tessaracoccus bendigoensis		Halanaerobium congolense		Anaerocolumna chitinilytica
Propioniciclava flava		Halanaerobium kushneri		Anaerocolumna xylanovorans
Propioniciclava coleopterorum		unclassified Fusibacter		Peptacetobacter hiranonis
Cutibacterium acnes		Anaerotalea alkaliphila		Peptacetobacter hominis
Cutibacterium namnetense		Selenobaculum gbiensis		Anaerovibrio slackiae
Cutibacterium modestum		Propionispira arboris		Hespellia stercorisuis
Cutibacterium avidum		Propionispira raffinosivorans		Blautia obeum
Cutibacterium porci		Pectinatus sottacetonis		Otoolea muris
Cutibacterium granulosum		Pectinatus brassicae		Mediterraneibacter butyricigenes
Acidipropionibacterium timonense		Megamonas hypermegale		Mediterraneibacter agrestimuris
Acidipropionibacterium virtanenii		Megamonas funiformis		Schaedlerella arabinosiphila
Acidipropionibacterium acidipropionici		Megamonas rupellensis		Dorea acetigenes
Propionibacterium acidifaciens		Selenomonas ruminantium		Faecalicatena orotica
Propionibacterium ruminifibrarum		Selenomonas caprae		Clostridium symbiosum
Propionibacterium australiense		Mitsuokella jalaludinii		Clostridium transplantifaecale
		Mitsuokella multacida		Lachnoclostridium pacaense
		Selenomonas artemidis		Enterocloster bolteae
		Selenomonas flueggei		Enterocloster clostridioformis
		Selenomonas felix		Clostridium methoxybenzovorans
		Selenomonas noxia		Lacrimispora indolis
		Selenomonas timonae		Lacrimispora celerecrescens
		Selenomonas dianae		Lacrimispora sphenoides
		Selenomonas infelix		Hungatella xylanolytica
		Selenomonas massiliensis		Lacrimispora saccharolytica
		Centipeda periodontii		Clostridium indicum
		Clostridium thermarum		Lacrimispora amygdalina
		Clostridium lacusfryxellense		Ruminiclostridium cellobioparum
		Clostridium algoriphilum		Fusibacter paucivorans
		Clostridium estertheticum		Orenia metallireducens
		Clostridium frigoris		Halanaerobium saccharolyticum
		Anaerosalibacter massiliensis		Halanaerobacter jeridensis
		Clostridium niameyense		Halobacteroides halobius
		Soehngenia longivitae		Koleobacter methoxysyntrophicus
		Garciella nitratireducens		Biomaibacter acetigenes
		Clostridium caldaquaticum		Thermovenabulum gondwanense
		Clostridium rhizosphaerae		Fervidicola ferrireducens
		Clostridium swellfunianum		Thermosediminibacter litoriperuensis
		Clostridium amylolyticum		Thermosediminibacter oceani
		Clostridium polynesiense		Lihuaxuella thermophila
		Lucifera butyrica		Shimazuella alba
		Fonticella tunisiensis		Risungbinella massiliensis
		Caloramator mitchellensis		Paenibacillus radicibacter
		Geosporobacter ferrireducens		Brevibacillus daliensis
		Thermohalobacter berrensis		Brevibacillus laterosporus
		Maledivibacter halophilus		Brevibacillus halotolerans
		Alkaliphilus metalliredigens		Brevibacillus massiliensis
		Irregularibacter muris		Brevibacillus migulae
		Acetoanaerobium pronyense		Caldalkalibacillus mannanilyticus
		Anaerovirgula multivorans		Brevibacillus fulvus
		Deinococcus gobiensis		Ammoniphilus resinae
		Deinococcus radiophilus		Propionispora hippei
		Deinococcus piscis		Propionispora vibrioides
		Deinococcus proteolyticus		Brevibacillus invocatus
		Paenibacillus nuruki		Brevibacillus panacihumi
		unclassified Paenibacillus		Brevibacillus choshinensis
		Paenibacillus kyungheensis		Brevibacillus nitrificans
		Paenibacillus hunanensis		Brevibacillus centrosporus
		Paenibacillus bovis		Brevibacillus aydinogluensis
		Paenibacillus dauci		Brevibacillus thermoruber
		Paenibacillus wulumuqiensis		Brevibacillus parabrevis
		Paenibacillus gallinarum		Brevibacillus gelatini
		Paenibacillus macquariensis		Brevibacillus agri
		Saccharibacillus brassicae		Brevibacillus reuszeri
		Saccharibacillus kuerlensis		Brevibacillus formosus
		Saccharibacillus qingshengii		Brevibacillus brevis
		Saccharibacillus alkalitolerans		unclassified Brevibacillus
		Saccharibacillus deserti		Brevibacillus porteri
		Saccharibacillus endophyticus		Paenibacillus algorifonticola
		Saccharibacillus sacchari		Gracilinema caldarium
		Clostridium intestinale		Paenibacillus endoradicis
		Intestinibacter bartlettii		Paenibacillus lentus
		Peptostreptococcus anaerobius		Paenibacillus bouchesdurhonensis
		unclassified Anaerococcus		Paenibacillus fonticola
		unclassified Clostridioides		Paenibacillus woosongensis
		Clostridioides difficile		Paenibacillus ihumii
		Clostridium tertium		Paenibacillus arenilitoris
		Clostridium sartagoforme		Paenibacillus harenae
		unclassified Clostridium		Paenibacillus prosopidis
		Sarcina ventriculi		Paenibacillus castaneae
		Clostridium cuniculi		Paenibacillus sinopodophylli
		Clostridium saudiense		Paenibacillus endophyticus
		Clostridium disporicum		Paenibacillus luteus
		Alistipes communis		Paenibacillus paridis
		Alistipes finegoldii		Paenibacillus soyae
		Alistipes onderdonkii		Paenibacillus nanensis
		Megasphaera butyrica		Paenibacillus radicis
		Megasphaera elsdenii		Paenibacillus gorillae
		Megasphaera massiliensis		Cohnella candidum
		Agathobacter rectalis		Cohnella pontilimi
		Absicoccus porci		Cohnella luojiensis
		Pseudoramibacter alactolyticus		Cohnella abietis
		Catenisphaera adipataccumulans		Paenibacillus pinisoli
		Agathobacter ruminis		Paenibacillus paeoniae
		Pseudobutyrivibrio ruminis		Cohnella kolymensis
		unclassified Butyrivibrio		Paenibacillus thermoaerophilus
		Anaerotignum lactatifermentans		Paenibacillus validus
		Anaerostipes caccae		Cohnella laeviribosi
		Anaerostipes hominis		Cohnella zeiphila
		Anaerostipes rhamnosivorans		Cohnella thermotolerans
		Olsenella profusa		Cohnella nanjingensis
		Olsenella massiliensis		Paenibacillus polysaccharolyticus
		Coriobacterium glomerans		Paenibacillus xylanivorans
		unclassified Olsenella		Paenibacillus tundrae
		Caniella muris		Paenibacillus taichungensis
		Candidatus Collinsella		Paenibacillus pabuli
		Collinsella ihumii		Paenibacillus massiliensis
		Collinsella tanakaei		Paenibacillus ottowii
		Thermophilibacter provencensis		Paenibacillus kribbensis
		Olsenella uli		Paenibacillus brasilensis
		Thermophilibacter mediterraneus		Paenibacillus polymyxa
		Butyricicoccus faecihominis		Paenibacillus peoriae
		Faecalibacterium prausnitzii		Paenibacillus brevis
		Faecalibacterium longum		Paenibacillus antibioticophila
		Anaerovibrio lipolyticus		Paenibacillus lautus
		Petralouisia muris		Paenibacillus ihbetae
		Brotaphodocola catenula		Paenibacillus lactis
		Mediterraneibacter glycyrrhizinilyticus		Paenibacillus mellifer
		Eubacterium ramulus		Paenibacillus phocaensis
		Coprococcus catus		Paenibacillus macerans
		Dorea ammoniilytica		Paenibacillus oralis
		Anaerobutyricum hallii		Paenibacillus senegalimassiliensis
		Anaerostipes butyraticus		Paenibacillus sanguinis
		Anaerostipes hadrus		Paenibacillus pinistramenti
		Anaerostipes amylophilus		Paenibacillus physcomitrellae
		Treponema phagedenis		Paenibacillus yonginensis
		Faecalicoccus pleomorphus		Paenibacillus tengchongensis
		Faecalicoccus acidiformans		Paenibacillus ihuae
		Holdemanella biformis		Paenibacillus typhae
		Holdemanella porci		Paenibacillus auburnensis
		Holdemanella hominis		Paenibacillus rhizophilus
		Dielma fastidiosa		Paenibacillus apii
		Faecalitalea cylindroides		Paenibacillus sabinae
		Amedibacterium intestinale		Paenibacillus forsythiae
				Paenibacillus sophorae
				Paenibacillus durus
				Paenibacillus zanthoxyli
				Paenibacillus donghaensis
				Paenibacillus agri
				Paenibacillus crassostreae
				Paenibacillus camerounensis
				Paenibacillus tritici
				Paenibacillus silagei
				Paenibacillus phytohabitans
				Paenibacillus borealis
				Paenibacillus wynnii
				Paenibacillus albidus
				Paenibacillus monticola
				Paenibacillus sonchi
				Paenibacillus riograndensis
				Paenibacillus jilunlii
				Paenibacillus graminis
				Cohnella hashimotonis
				Cohnella ginsengisoli
				Cohnella thailandensis
				Paenibacillus xerothermodurans
				Paenibacillus abyssi
				Paenibacillus allorhizosphaerae
				Paenibacillus solanacearum
				Paenibacillus glycanilyticus
				Paenibacillus lupini
				Paenibacillus catalpae
				Paenibacillus herberti
				Paenibacillus pasadenensis
				Paenibacillus albicereus
				Paenibacillus aceti
				Paenibacillus lutimineralis
				Paenibacillus dokdonensis
				Paenibacillus chibensis
				Paenibacillus terrae
				Paenibacillus rhizosphaerae
				Paenibacillus cineris
				Paenibacillus cellulositrophicus
				Paenibacillus favisporus
				Paenibacillus tuaregi
				Tumebacillus flagellatus
				Paenibacillus pinihumi
				Paenibacillus daejeonensis
				Paenibacillus phyllosphaerae
				Paenibacillus methanolicus
				Paenibacillus ginsengihumi
				Paenibacillus antri
				Paenibacillus darwinianus
				Paenibacillus athensensis
				Paenibacillus mucilaginosus
				Paenibacillus rigui
				Paenibacillus doosanensis
				Paenibacillus konkukensis
				Paenibacillus artemisiicola
				Paenibacillus glycinis
				Paenibacillus filicis
				Paenibacillus whitsoniae
				Paenibacillus aestuarii
				Paenibacillus planticolens
				Paenibacillus silvestris
				Paenibacillus marchantiophytorum
				Paenibacillus alba
				Paenibacillus ferrarius
				Paenibacillus andongensis
				Paenibacillus alginolyticus
				Paenibacillus frigoriresistens
				Paenibacillus germinis
				Paenibacillus phytorum
				Exiguobacterium chiriqhucha
				Exiguobacterium algae
				Exiguobacterium qingdaonense
				Exiguobacterium alkaliphilum
				Exiguobacterium profundum
				Exiguobacterium marinum
				Exiguobacterium flavidum
				Exiguobacterium oxidotolerans
				Exiguobacterium undae
				Exiguobacterium sibiricum
				unclassified Exiguobacterium
				Exiguobacterium indicum
				Exiguobacterium acetylicum
				Exiguobacterium enclense
				Carnobacterium maltaromaticum
				Listeria fleischmannii
				Carnobacterium gallinarum
				Listeria grandensis
				Listeria newyorkensis
				Listeria portnoyi
				Listeria rustica
				Listeria booriae
				Listeria riparia
				Listeria rocourtiae
				Listeria weihenstephanensis
				Listeria cornellensis
				Vagococcus allomyrinae
				Vagococcus lutrae
				Vagococcus salmoninarum
				Enterococcus larvae
				Enterococcus rivorum
				Enterococcus ureasiticus
				Enterococcus crotali
				Enterococcus plantarum
				Enterococcus ureilyticus
				Enterococcus rotai
				Enterococcus haemoperoxidus
				Enterococcus moraviensis
				Pseudalkalibacillus hwajinpoensis
				Alkalihalobacillus macyae
				Alkalihalobacillus hemicentroti
				Bacillus taeanensis
				Ectobacillus panaciterrae
				Ectobacillus ponti
				Ectobacillus funiculus
				Bacillus marasmi
				Neobacillus drentensis
				Neobacillus bataviensis
				Sporosarcina jiandibaonis
				unclassified Lysinibacillus
				Cytobacillus eiseniae
				Psychrobacillus glaciei
				Metasolibacillus fluoroglycofenilyticus
				Psychrobacillus psychrodurans
				Psychrobacillus psychrotolerans
				Bacillus methanolicus
				Bacillus smithii
				Bacillus kexueae
				Aeribacillus composti
				Aeribacillus pallidus
				Halalkalibacter wakoensis
				Halalkalibacter alkaliphilus
				Halalkalibacter okhensis
				Halalkalibacter krulwichiae
				Halalkalibacter akibai
				Halalkalibacter alkalisediminis
				Gottfriedia solisilvae
				Gottfriedia luciferensis
				Gottfriedia acidiceleris
				Niallia taxi
				Niallia circulans
				Tuberibacillus calidus
				unclassified Gemella
				unclassified Carnobacterium
				Aerococcus urinaeequi
				unclassified Aerococcus
				Aerococcus viridans
				Dolosicoccus paucivorans
				Ruoffia tabacinasalis
				Fundicoccus ignavus
				Hutsoniella sourekii
				Suicoccus acidiformans
				Aerococcus tenax
				Aerococcus loyolae
				Aerococcus mictus
				Aerococcus urinae
				Enterococcus florum
				Enterococcus hermanniensis
				Enterococcus dongliensis
				Enterococcus xiangfangensis
				Enterococcus pseudoavium
				Enterococcus devriesei
				Enterococcus viikkiensis
				Enterococcus malodoratus
				Enterococcus avium
				Enterococcus raffinosus
				Enterococcus hulanensis
				Enterococcus gilvus
				Lactococcus termiticola
				Lactococcus hodotermopsidis
				Lactococcus raffinolactis
				Lactococcus chungangensis
				Lactococcus laudensis
				Streptococcus gallinaceus
				Streptococcus devriesei
				unclassified Streptococcus
				Streptococcus azizii
				Streptococcus acidominimus
				Streptococcus cuniculi
				Vagococcus acidifermentans
				Enterococcus alcedinis
				Vagococcus fluvialis
				Enterococcus lemanii
				Enterococcus ratti
				Enterococcus thailandicus
				Enterococcus mundtii
				Enterococcus pernyi
				Enterococcus faecalis
				Enterococcus gallinarum
				Enterococcus saccharolyticus
				Enterococcus faecium
				unclassified Enterococcus
				Enterococcus innesii
				Trichococcus palustris
				Trichococcus ilyis
				Trichococcus flocculiformis
				Trichococcus pasteurii
				Trichococcus patagoniensis
				Trichococcus alkaliphilus
				Trichococcus shcherbakoviae
				Trichococcus collinsii
				Pediococcus stilesii
				Pediococcus argentinicus
				Pediococcus claussenii
				Lactiplantibacillus modestisalitolerans
				Lactiplantibacillus dongliensis
				Lactiplantibacillus songbeiensis
				Lactiplantibacillus daowaiensis
				Lactiplantibacillus mudanjiangensis
				Lactobacillus terrae
				Companilactobacillus baiquanensis
				Companilactobacillus mishanensis
				Companilactobacillus ginsenosidimutans
				Lacticaseibacillus baoqingensis
				Lacticaseibacillus saniviri
				Lacticaseibacillus paracasei
				Lacticaseibacillus rhamnosus
				Lacticaseibacillus chiayiensis
				Lacticaseibacillus zeae
				Lacticaseibacillus casei
				Loigolactobacillus backii
				Loigolactobacillus bifermentans
				Loigolactobacillus jiayinensis
				Loigolactobacillus zhaoyuanensis
				Loigolactobacillus binensis
				Loigolactobacillus coryniformis
				Pediococcus acidilactici
				Weissella hellenica
				Ligilactobacillus salitolerans
				Ligilactobacillus pabuli
				Ligilactobacillus acidipiscis
				Ligilactobacillus pobuzihii
				Lactobacillus corticis
				Lactobacillus pasteurii
				Lactobacillus acetotolerans
				Lactobacillus colini
				Lactobacillus intestinalis
				Lactobacillus amylolyticus
				Lactobacillus agrestimuris
				Lactobacillus kalixensis
				Lactobacillus crispatus
				Lactobacillus kefiranofaciens
				Lactobacillus amylovorus
				Lactobacillus kitasatonis
				Ligilactobacillus murinus
				Ligilactobacillus faecis
				Ligilactobacillus equi
				Ligilactobacillus salivarius
				Ligilactobacillus hayakitensis
				Ligilactobacillus agilis
				Ligilactobacillus ubinensis
				Oenococcus oeni
				Liquorilactobacillus ghanensis
				Liquorilactobacillus nagelii
				Lactiplantibacillus fabifermentans
				Pediococcus parvulus
				Pediococcus ethanolidurans
				Liquorilactobacillus cacaonum
				Liquorilactobacillus mali
				Liquorilactobacillus hordei
				Liquorilactobacillus oeni
				Liquorilactobacillus satsumensis
				Liquorilactobacillus uvarum
				Liquorilactobacillus aquaticus
				Liquorilactobacillus capillatus
				Liquorilactobacillus sucicola
				Brochothrix thermosphacta
				Brochothrix campestris
				Terrilactibacillus tamarindi
				Heyndrickxia coagulans
				Heyndrickxia acidiproducens
				Sporolactobacillus pectinivorans
				Sporolactobacillus vineae
				Sporolactobacillus spathodeae
				Sporolactobacillus putidus
				Sporolactobacillus laevolacticus
				Sporolactobacillus terrae
				Sporolactobacillus inulinus
				Sporolactobacillus nakayamae
				Sporolactobacillus shoreicorticis
				Sporolactobacillus kofuensis
				Neobacillus fumarioli
				Heyndrickxia acidicola
				Gracilibacillus oryzae
				Pseudalkalibacillus decolorationis
				Salinibacillus xinjiangensis
				Sediminibacillus massiliensis
				Virgibacillus senegalensis
				Sediminibacillus terrae
				Sediminibacillus dalangtanensis
				Sediminibacillus halophilus
				Gracilibacillus ureilyticus
				Ornithinibacillus massiliensis
				Ornithinibacillus hominis
				Gracilibacillus orientalis
				Gracilibacillus alcaliphilus
				Gracilibacillus dipsosauri
				Gracilibacillus salitolerans
				Gracilibacillus suaedae
				Gracilibacillus saliphilus
				Gracilibacillus lacisalsi
				Gracilibacillus thailandensis
				Rossellomorea marisflavi
				Alkalihalobacillus hemicellulosilyticus
				Halalkalibacter oceani
				Salinibacillus kushneri
				Evansella clarkii
				Thalassobacillus devorans
				Halobacillus dabanensis
				Halobacillus karajensis
				Bacillus weihaiensis
				Bacillus salacetis
				Bacillus enclensis
				Falsibacillus pallidus
				Falsibacillus albus
				Rossellomorea aquimaris
				Rossellomorea vietnamensis
				Rossellomorea arthrocnemi
				Desertibacillus haloalkaliphilus
				Aquibacillus albus
				Alteribacillus bidgolensis
				Planococcus maitriensis
				Planococcus plakortidis
				Planococcus maritimus
				unclassified Planococcus
				Planococcus citreus
				Planococcus rifietoensis
				Planococcus lenghuensis
				Planomicrobium soli
				Planococcus koreensis
				Planococcus chinensis
				Planococcus glaciei
				Planococcus versutus
				Planococcus halocryophilus
				Planococcus donghaensis
				Planomicrobium stackebrandtii
				Planococcus soli
				Terrabacteria group
				Planococcus beijingensis
				Planococcus wigleyi
				Caldibacillus kokeshiiformis
				Caldibacillus thermolactis
				Bacillus tuaregi
				Niallia endozanthoxylica
				Scopulibacillus darangshiensis
				Heyndrickxia ginsengihumi
				Bacillus capparidis
				Bacillus gobiensis
				Metabacillus kandeliae
				Metabacillus flavus
				Metabacillus mangrovi
				Lederbergia wuyishanensis
				Priestia endophytica
				Priestia filamentosa
				Priestia flexa
				Priestia megaterium
				Priestia aryabhattai
				Bacillus infantis
				Peribacillus psychrosaccharolyticus
				Lederbergia galactosidilytica
				Mesobacillus maritimus
				Bacillus yapensis
				Robertmurraya kyonggiensis
				Robertmurraya siralis
				Robertmurraya massiliosenegalensis
				Cytobacillus firmus
				Cytobacillus oceanisediminis
				Peribacillus saganii
				Neobacillus niacini
				Mesobacillus foraminis
				Domibacillus indicus
				Robertmurraya korlensis
				Lederbergia panacisoli
				Lederbergia citrea
				Lederbergia lenta
				Bacillus massiliglaciei
				Ectobacillus antri
				Fictibacillus gelatini
				Heyndrickxia camelliae
				Heyndrickxia shackletonii
				Neobacillus cucumis
				Neobacillus ginsengisoli
				Bacillus salipaludis
				Neobacillus mesonae
				Neobacillus soli
				Neobacillus novalis
				Neobacillus vireti
				Domibacillus robiginosus
				Heyndrickxia oleronia
				Heyndrickxia vini
				Heyndrickxia sporothermodurans
				Peribacillus kribbensis
				Peribacillus deserti
				Peribacillus cavernae
				Peribacillus loiseleuriae
				Bacillus cihuensis
				Peribacillus huizhouensis
				Peribacillus muralis
				Peribacillus butanolivorans
				Peribacillus simplex
				unclassified Peribacillus
				Peribacillus frigoritolerans
				unclassified Bacillus
				Oceanobacillus oncorhynchi
				Oceanobacillus sojae
				Oceanobacillus neutriphilus
				unclassified Rathayibacter
				Rathayibacter toxicus
				Mycetocola manganoxydans
				Pseudoclavibacter chungangensis
				Agrococcus casei
				Agrococcus jejuensis
				Gulosibacter faecalis
				Gulosibacter sediminis
				Gulosibacter massiliensis
				Microbacterium sediminis
				Microbacterium marinilacus
				Microbacterium album
				Microbacterium suaedae
				Microbacterium nanhaiense
				Microbacterium sorbitolivorans
				Microbacterium indicum
				Microbacterium halotolerans
				Microbacterium halophytorum
				Microbacterium amylolyticum
				Microbacterium excoecariae
				Microbacterium karelineae
				Microbacterium faecale
				Microbacterium stercoris
				Microbacterium paludicola
				Microbacterium barkeri
				Microbacterium oryzae
				Nesterenkonia xinjiangensis
				Nesterenkonia halophila
				Nesterenkonia halotolerans
				Nesterenkonia jeotgali
				Nesterenkonia lutea
				unclassified Nesterenkonia
				Nesterenkonia sandarakina
				Nesterenkonia aurantiaca
				Nesterenkonia massiliensis
				Nesterenkonia flava
				Nesterenkonia muleiensis
				Nesterenkonia alkaliphila
				Nesterenkonia ebinurensis
				Nesterenkonia sphaerica
				Nesterenkonia haasae
				Nesterenkonia salmonea
				Nesterenkonia populi
				Nesterenkonia lacusekhoensis
				Nesterenkonia cremea
				Propioniciclava sinopodophylli
				Propioniciclava tarda
				Rothia endophytica
				Rothia nasisuis
				Rothia nasimurium
				Kocuria coralli
				Rothia santali
				Rothia halotolerans
				Kocuria palustris
				unclassified Kocuria
				Rothia kristinae
				Kocuria massiliensis
				Rothia koreensis
				unclassified Corynebacterium
				Corynebacterium durum
				Corynebacterium pacaense
				Corynebacterium crudilactis
				Corynebacterium glutamicum
				Corynebacterium suranareeae
				Corynebacterium flavescens
				Corynebacterium striatum
				Corynebacterium aurimucosum
				Corynebacterium guaraldiae
				Corynebacterium accolens
				Corynebacterium macginleyi
				Kocuria flava
				Kocuria oceani
				Kocuria sediminis
				Kocuria turfanensis
				Kocuria polaris
				Kocuria rosea
				Kocuria salina
				Luteococcus japonicus
				Brachybacterium equifaecis
				Brachybacterium sacelli
				Falsarthrobacter nasiphocae
				Tersicoccus solisilvae
				Tersicoccus phoenicis
				Sinomonas albida
				Sinomonas susongensis
				Sinomonas terrae
				Sinomonas humi
				Sinomonas gamaensis
				Sinomonas mesophila
				Sinomonas notoginsengisoli
				Sinomonas atrocyanea
				Corynebacterium cyclohexanicum
				Glutamicibacter mishrai
				Glutamicibacter halophytocola
				Arthrobacter ramosus
				Arthrobacter crystallopoietes
				Pseudarthrobacter albicanus
				Arthrobacter ginsengisoli
				Arthrobacter humicola
				Paeniglutamicibacter sulfureus
				Paeniglutamicibacter psychrophenolicus
				Paeniglutamicibacter gangotriensis
				Arthrobacter glacialis
				Arthrobacter alpinus
				Arthrobacter wenxiniae
				Arthrobacter livingstonensis
				Arthrobacter silviterrae
				Arthrobacter dokdonellae
				Arthrobacter sedimenti
				Arthrobacter cheniae
				Arthrobacter zhaoguopingii
				Arthrobacter crusticola
				Arthrobacter antioxidans
				Arthrobacter pityocampae
				Arthrobacter echini
				Arthrobacter agilis
				Arthrobacter ruber
				Arthrobacter tumbae
				Arthrobacter subterraneus
				Arthrobacter bambusae
				Arthrobacter alkaliphilus
				Arthrobacter cupressi
				Arthrobacter celericrescens
				Arthrobacter silvisoli
				Paenarthrobacter nicotinovorans
				Paenarthrobacter ilicis
				Paenarthrobacter aurescens
				Paenarthrobacter ureafaciens
				unclassified Arthrobacter
				Paenarthrobacter nitroguajacolicus
				Arthrobacter oryzae
				Arthrobacter globiformis
				Arthrobacter ipis
				Arthrobacter cavernae
				Arthrobacter pascens
				Pseudarthrobacter sulfonivorans
				Micrococcus luteus
				unclassified Pseudarthrobacter
				Pseudarthrobacter humi
				Pseudarthrobacter equi
				Pseudarthrobacter chlorophenolicus
				Pseudarthrobacter siccitolerans
				Arthrobacter nitrophenolicus
				Pseudarthrobacter phenanthrenivorans
				Pseudarthrobacter oxydans
				Pseudarthrobacter polychromogenes
				Pseudarthrobacter scleromae
				Arthrobacter ulcerisalmonis
				Arthrobacter liuii
				Pseudarthrobacter defluvii
				Pseudarthrobacter enclensis
				Pseudarthrobacter niigatensis
				Salsipaludibacter albus
				Nocardioides flavus
				Nocardioides lacusdianchii
				Oceanitalea stevensii
				Georgenia satyanarayanai
				Sanguibacter inulinus
				Sanguibacter antarcticus
				Nocardioides thalensis
				Nocardioides szechwanensis
				Nocardioides islandensis
				Nocardioides agariphilus
				Nocardioides humi
				Nocardioides mangrovi
				Nocardioides anomalus
				Nocardioides terrae
				Nocardioides flavescens
				Nocardioides exalbidus
				Marmoricola mangrovicus
				Marmoricola endophyticus
				Nocardioides mesophilus
				Nocardioides kribbensis
				Nocardioides lijunqiniae
				Nocardioides lianchengensis
				Nocardioides dongkuii
				Nocardioides aquaticus
				Modestobacter muralis
				Modestobacter italicus
				unclassified Modestobacter
				Modestobacter roseus
				Modestobacter marinus
				Klenkia terrae
				Klenkia soli
				Klenkia marina
				Klenkia taihuensis
				Klenkia brasiliensis
				Serinibacter salmoneus
				Litorihabitans aurantiacus
				Serinibacter arcticus
				Nocardioides currus
				Nocardioides antri
				Nocardioides iriomotensis
				Nocardioides euryhalodurans
				unclassified Nocardioides
				Nocardioides ungokensis
				Nocardioides guangzhouensis
				Piscicoccus intestinalis
				Millisia brevis
				Nocardioides dongxiaopingii
				Nocardioides litoris
				Marmoricola aequoreus
				Nocardioides rotundus
				Nocardioides sediminis
				Nocardioides terrigena
				Arsenicicoccus cauae
				Mobilicoccus caccae
				Mobilicoccus massiliensis
				Nocardioides eburneiflavus
				Nocardioides astragali
				Nocardioides marinus
				Nocardioides ferulae
				Nocardioides silvaticus
				Nocardioides dokdonensis
				Nocardioides allogilvus
				Georgenia muralis
				Nocardioides gansuensis
				Nocardioides ganghwensis
				Nocardioides campestrisoli
				Nocardioides immobilis
				Nocardioides aromaticivorans
				Nocardioides panacisoli
				Nocardia concava
				Nocardia terrae
				Nocardia abscessus
				Nocardia neocaledoniensis
				Nocardia asteroides
				Nocardia uniformis
				Nocardia acidivorans
				unclassified Nocardia
				Nocardia otitidiscaviarum
				Gordonia pseudamarae
				Gordonia amarae
				Tsukamurella ocularis
				Gordonia mangrovi
				Gordonia rhizosphera
				Gordonia bronchialis
				Gordonia asplenii
				Gordonia effusa
				Mycolicibacterium llatzerense
				Mycolicibacterium mucogenicum
				Mycolicibacterium phocaicum
				Mycolicibacterium anyangense
				Mycolicibacterium crocinum
				Mycolicibacterium pallens
				unclassified Mycolicibacterium
				Mycolicibacterium helvum
				Mycolicibacterium sphagni
				Mycolicibacterium vinylchloridicum
				Mycolicibacterium rhodesiae
				Mycolicibacterium aichiense
				Mycolicibacterium chitae
				Mycolicibacterium confluentis
				Mycolicibacterium xanthum
				unclassified Mycobacterium
				Mycolicibacterium poriferae
				Mycolicibacterium rufum
				Mycolicibacterium obuense
				Mycobacterium kyogaense
				Mycolicibacterium hippocampi
				Mycolicibacterium pyrenivorans
				Mycolicibacterium vanbaalenii
				Mycolicibacterium vaccae
				Mycolicibacterium austroafricanum
				Mycolicibacterium duvalii
				Mycolicibacterium aurum
				Mycolicibacterium iranicum
				Mycolicibacterium parafortuitum
				Mycolicibacterium gilvum
				Mycobacterium hackensackense
				Mycolicibacterium fluoranthenivorans
				Mycolicibacterium canariasense
				Mycolicibacterium cosmeticum
				Mycolicibacterium bacteremicum
				Mycolicibacterium neoaurum
				Mycolicibacterium diernhoferi
				Mycolicibacterium frederiksbergense
				Mycobacterium adipatum
				Mycolicibacterium farcinogenes
				Mycolicibacterium conceptionense
				Mycolicibacterium neworleansense
				Mycolicibacterium porcinum
				Mycolicibacterium boenickei
				Mycolicibacterium peregrinum
				Mycolicibacterium setense
				Mycolicibacterium septicum
				Mycolicibacterium nivoides
				Paraphotobacterium marinum
				Corallincola spongiicola
				Echinimonas agarilytica
				Aliagarivorans marinus
				Aliagarivorans taiwanensis
				Sebaldella termitidis
				Entomospira culicis
				Hypnocyclicus thermotrophus
				Ilyobacter polytropus
				Fusobacterium perfoetens
				Fusobacterium mortiferum
				Brachyspira pilosicoli
				Brachyspira suanatina
				Brachyspira aalborgi
				Brachyspira catarrhinii
				Faecalibaculum rodentium
				Clostridium innocuum
				Dubosiella newyorkensis
				Ileibacterium valens
				Tannockella kyphosi
				Thomasclavelia spiroformis
				Thomasclavelia saccharogumia
				Candidatus Stoquefichus
				Pleomorphomonas diazotrophica
				Pleomorphomonas koreensis
				Pleomorphomonas carboxyditropha
				Pleomorphomonas oryzae
				Gynuella sunshinyii
				Cohaesibacter haloalkalitolerans
				Reinekea marina
				Reinekea thalattae
				Reinekea marinisedimentorum
				Reinekea blandensis
				Desulforhopalus vacuolatus
				Desulfogranum marinum
				Desulfosediminicola flagellatus
				Desulfopila aestuarii
				Zooshikella harenae
				Psychromonas hadalis
				Motilimonas cestriensis
				Agarivorans gilvus
				Agarivorans aestuarii
				Agarivorans litoreus
				Agarivorans albus
				Celerinatantimonas diazotrophica
				Cardiobacterium hominis
				Cardiobacterium valvarum
				Phocoenobacter uteri
				Pasteurella skyensis
				Pasteurella atlantica
				Bibersteinia trehalosi
				Mannheimia cairinae
				Mannheimia haemolytica
				Mannheimia granulomatis
				Mannheimia pernigra
				Mannheimia bovis
				Mannheimia varigena
				Muribacter muris
				Vespertiliibacter pulmonis
				Canicola haemoglobinophilus
				Nicoletella semolina
				Actinobacillus pleuropneumoniae
				Actinobacillus lignieresii
				Actinobacillus vicugnae
				Actinobacillus capsulatus
				Actinobacillus equuli
				Actinobacillus ureae
				Chelonobacter oris
				Pasteurella testudinis
				Gallibacterium salpingitidis
				Gallibacterium anatis
				Pasteurella multocida
				unclassified Avibacterium
				Avibacterium endocarditidis
				Avibacterium volantium
				Avibacterium paragallinarum
				Mesocricetibacter intestinalis
				Actinobacillus seminis
				Pasteurella langaaensis
				Exercitatus varius
				Actinobacillus succinogenes
				Actinobacillus porcinus
				Basfia succiniciproducens
				Mannheimia succiniciproducens
				Histophilus somni
				Cricetibacter osteomyelitidis
				Conservatibacter flavescens
				Aggregatibacter actinomycetemcomitans
				Aggregatibacter kilianii
				Rodentibacter haemolyticus
				Rodentibacter myodis
				Rodentibacter trehalosifermentans
				Zobellella maritima
				Oceanisphaera psychrotolerans
				Zobellella endophytica
				Zobellella taiwanensis
				Zobellella iuensis
				Zobellella denitrificans
				Tolumonas lignilytica
				Tolumonas osonensis
				Tolumonas auensis
				Aeromonas bivalvium
				Aeromonas rivuli
				Aeromonas molluscorum
				Aeromonas caviae
				Aeromonas eucrenophila
				Aeromonas lusitana
				Aeromonas tecta
				Aeromonas taiwanensis
				Aeromonas sanarellii
				Aeromonas rivipollensis
				Aeromonas media
				Aeromonas enteropelogenes
				Aeromonas aquatica
				Aeromonas dhakensis
				Aeromonas hydrophila
				Aeromonas encheleia
				Aeromonas bestiarum
				Aeromonas piscicola
				Aeromonas popoffii
				Aeromonas lacus
				Aeromonas jandaei
				Aeromonas salmonicida
				Aeromonas cavernicola
				Aeromonas sobria
				Aeromonas veronii
				Aeromonas allosaccharophila
				Aeromonas finlandensis
				unclassified Aeromonas
				Psychromonas ingrahamii
				Psychromonas marina
				Psychromonas antarctica
				Alginatibacterium sediminis
				Vibrio hibernica
				unclassified Agarivorans
				Vibrio fluvialis
				Vibrio ostreae
				Vibrio albus
				Vibrio hannami
				Vibrio ziniensis
				Vibrio plantisponsor
				Vibrio diazotrophicus
				Vibrio hippocampi
				Vibrio qingdaonensis
				Vibrio gelatinilyticus
				Vibrio thalassae
				Vibrio hangzhouensis
				Vibrio barjaei
				Vibrio mediterranei
				Vibrio maritimus
				Vibrio variabilis
				Vibrio ostreicida
				Vibrio ulleungensis
				Vibrio ishigakensis
				Vibrio gallicus
				Vibrio rarus
				Vibrio ezurae
				Vibrio neonatus
				Vibrio halioticoli
				Vibrio inusitatus
				Vibrio comitans
				Vibrio superstes
				Vibrio breoganii
				Vibrio galatheae
				Vibrio gallaecicus
				Vibrio renipiscarius
				Vibrio agarivorans
				Vibrio astriarenae
				Vibrio tapetis
				Vibrio maerlii
				Vibrio aquaticus
				Vibrio pelagius
				Vibrio fortis
				Vibrio artabrorum
				Vibrio cyclitrophicus
				Vibrio coralliirubri
				Vibrio tasmaniensis
				Vibrio atlanticus
				Vibrio kanaloae
				Vibrio toranzoniae
				Vibrio bathopelagicus
				Vibrio lentus
				Vibrio splendidus
				Vibrio crassostreae
				Vibrio chagasii
				Vibrio gigantis
				Vibrio celticus
				Photobacterium salinisoli
				Photobacterium arenosum
				unclassified Photobacterium
				Photobacterium halotolerans
				Vibrio salinus
				Vibrio viridaestus
				Vibrio porteresiae
				Vibrio tritonius
				Enterovibrio baiacu
				Enterovibrio norvegicus
				Enterovibrio calviensis
				Enterovibrio paralichthyis
				Enterovibrio coralii
				Grimontia sedimenti
				Grimontia celer
				Vibrio mangrovi
				Vibrio ruber
				Vibrio rhizosphaerae
				Vibrio gazogenes
				Vibrio spartinae
				Vibrio stylophorae
				Motilimonas pumila
				unclassified Aliivibrio
				Aliivibrio sifiae
				Aliivibrio salmonicida
				Aliivibrio logei
				Photobacterium ganghwense
				Photobacterium atrarenae
				Photobacterium profundum
				Photobacterium indicum
				Photobacterium frigidiphilum
				Photobacterium aphoticum
				Photobacterium lutimaris
				Photobacterium rosenbergii
				Photobacterium gaetbulicola
				Salinivibrio costicola
				Salinivibrio sharmensis
				Salinivibrio siamensis
				Salinivibrio kushneri
				unclassified Salinivibrio
				Salinivibrio proteolyticus
				Vibrio aerogenes
				Vibrio quintilis
				Vibrio cincinnatiensis
				Vibrio injensis
				unclassified Vibrio
				Vibrio metschnikovii
				Vibrio metoecus
				Vibrio mimicus
				Vibrio tarriae
				Vibrio cholerae
				Vibrio paracholerae
				Vibrio xiamenensis
				Vibrio gangliei
				Vibrio aphrogenes
				Vibrio rumoiensis
				Vibrio litoralis
				Vibrio algivorus
				Vibrio japonicus
				Vibrio hepatarius
				Vibrio aestuarianus
				Vibrio qinghaiensis
				Vibrio ordalii
				Vibrio anguillarum
				Vibrio paucivorans
				Vibrio intestinalis
				Vibrio ichthyoenteri
				Vibrio sinensis
				Vibrio panuliri
				Vibrio taketomensis
				Vibrio fluminensis
				Vibrio ponticus
				Vibrio salilacus
				Vibrio pacinii
				Vibrio navarrensis
				Vibrio cidicii
				Vibrio sinaloensis
				Vibrio brasiliensis
				Vibrio atypicus
				Vibrio coralliilyticus
				Vibrio neptunius
				Vibrio tubiashii
				Vibrio europaeus
				Vibrio penaeicida
				Vibrio nigripulchritudo
				Vibrio vulnificus
				Vibrio furnissii
				Vibrio mytili
				Vibrio natriegens
				Vibrio parahaemolyticus
				Vibrio chemaguriensis
				Vibrio diabolicus
				Vibrio antiquarius
				Vibrio alginolyticus
				Vibrio diabolicus
				Vibrio harveyi
				Vibrio scophthalmi
				Vibrio caribbeanicus
				Vibrio hyugaensis
				Vibrio campbellii
				Vibrio orientalis
				Vibrio rotiferianus
				Vibrio jasicida
				Vibrio owensii
				Zophobihabitans entericus
				unclassified Gilliamella
				Gilliamella apicola
				Gilliamella intestini
				Gilliamella bombicola
				Gilliamella mensalis
				Brenneria roseae
				Buchnera aphidicola
				Photorhabdus luminescens
				Photorhabdus aballayi
				Photorhabdus caribbeanensis
				Photorhabdus namnaonensis
				Photorhabdus hainanensis
				Photorhabdus akhurstii
				Photorhabdus aegyptia
				Providencia sneebia
				Providencia alcalifaciens
				Providencia burhodogranariea
				Providencia vermicola
				Providencia huaxiensis
				Providencia rettgeri
				unclassified Providencia
				Edwardsiella hoshinae
				Budvicia aquatica
				Budvicia diplopodorum
				Enterobacillus tribolii
				Hafnia paralvei
				Hafnia alvei
				Obesumbacterium proteus
				Kluyvera ascorbata
				Kluyvera georgiana
				Kluyvera intermedia
				Kluyvera cryocrescens
				Limnobaculum parvum
				Jinshanibacter allomyrinae
				Insectihabitans xujianqingii
				Jinshanibacter zhutongyuii
				Lonsdalea populi
				Lonsdalea britannica
				Lonsdalea quercina
				Lonsdalea iberica
				unclassified Tatumella
				Symbiopectobacterium purcellii
				Dickeya parazeae
				Dickeya zeae
				Dickeya oryzae
				Dickeya chrysanthemi
				Dickeya poaceiphila
				Dickeya fangzhongdai
				Dickeya undicola
				Dickeya dianthicola
				Dickeya solani
				Dickeya dadantii
				Brenneria rubrifaciens
				Brenneria izbisi
				Brenneria salicis
				Brenneria tiliae
				Brenneria alni
				Brenneria izadpanahii
				Brenneria goodwinii
				Pectobacterium cacticida
				Samsonia erythrinae
				Pectobacterium fontis
				Pectobacterium colocasium
				Pectobacterium aroidearum
				Pectobacterium zantedeschiae
				Pectobacterium betavasculorum
				Pectobacterium atrosepticum
				Pectobacterium peruviense
				Pectobacterium punjabense
				Pectobacterium parmentieri
				Pectobacterium wasabiae
				Pectobacterium polaris
				Pectobacterium parvum
				Pectobacterium actinidiae
				Pectobacterium polonicum
				Pectobacterium carotovorum
				Pectobacterium brasiliense
				Pectobacterium jejuense
				Pectobacterium versatile
				Pectobacterium odoriferum
				Pectobacterium quasiaquaticum
				Pectobacterium aquaticum
				Acerihabitans arboris
				Martelella alba
				Sodalis ligni
				Biostraticola tofi
				Sodalis praecaptivus
				Candidatus Sodalis
				Sodalis glossinidius
				Yersinia ruckeri
				Yersinia nurmii
				Yersinia pseudotuberculosis
				Yersinia pseudotuberculosis
				Yersinia pestis
				Yersinia similis
				Yersinia rohdei
				Yersinia alsatica
				Yersinia frederiksenii
				Yersinia pekkanenii
				Yersinia canariae
				Yersinia hibernica
				Yersinia kristensenii
				Yersinia rochesterensis
				Yersinia thracica
				Yersinia intermedia
				Yersinia aldovae
				Yersinia enterocolitica
				Yersinia artesiana
				Yersinia mollaretii
				Yersinia massiliensis
				Yersinia aleksiciae
				Yersinia bercovieri
				Edaphovirga cremea
				Gibbsiella quercinecans
				Chimaeribacter coloradensis
				Chimaeribacter californicus
				Serratia fonticola
				Serratia oryzae
				Chania multitudinisentens
				Serratia odorifera
				Serratia rubidaea
				unclassified Serratia
				Serratia rhizosphaerae
				Serratia plymuthica
				Serratia liquefaciens
				Serratia proteamaculans
				Serratia quinivorans
				Serratia grimesii
				Serratia inhibens
				Serratia entomophila
				Serratia ficaria
				Serratia surfactantfaciens
				Serratia nematodiphila
				Serratia marcescens
				Serratia nevei
				Serratia ureilytica
				Serratia bockelmannii
				Rouxiella aceris
				Rouxiella badensis
				Rouxiella silvae
				Rouxiella chamberiensis
				Ewingella americana
				Hafnia psychrotolerans
				Rahnella sikkimica
				Rahnella rivi
				Rahnella inusitata
				Rahnella victoriana
				Rahnella woolbedingensis
				Rahnella bruchi
				Rahnella bonaserana
				Rahnella ecdela
				Rahnella variigena
				Rahnella aquatilis
				Tatumella citrea
				Tatumella morbirosei
				Izhakiella capsodis
				Izhakiella australiensis
				Pantoea beijingensis
				Winslowiella arboricola
				Erwinia toletana
				Erwinia iniecta
				Erwinia tracheiphila
				Erwinia psidii
				Erwinia mallotivora
				Erwinia phyllosphaerae
				Erwinia billingiae
				Erwinia typographi
				Erwinia oleae
				Erwinia endophytica
				Erwinia amylovora
				Erwinia pyrifoliae
				Erwinia piriflorinigrans
				Erwinia tasmaniensis
				Serratia symbiotica
				unclassified Erwinia
				Pantoea coffeiphila
				Candidatus Erwinia
				Erwinia persicina
				Erwinia rhapontici
				Erwinia sorbitola
				Mixta tenebrionis
				Mixta intestinalis
				Mixta calida
				Mixta gaviniae
				Pantoea alhagi
				Mixta hanseatica
				Mixta theicola
				Duffyella gerundensis
				Erwinia mediterraneensis
				Pantoea eucrina
				Pantoea piersonii
				unclassified Pantoea
				Pantoea septica
				Pantoea cypripedii
				Pantoea rwandensis
				Pantoea dispersa
				Pantoea rodasii
				Pantoea stewartii
				Pantoea allii
				Pantoea ananatis
				Mixta mediterraneensis
				Pantoea brenneri
				Pantoea conspicua
				Pantoea deleyi
				Pantoea agglomerans
				Pantoea hericii
				Pantoea anthophila
				Pantoea vagans
				Jejubacter calystegiae
				Tenebrionicola larvae
				Tenebrionibacter/Tenebrionicola group
				Mangrovibacter yixingensis
				Mangrovibacter plantisponsor
				Mangrovibacter phragmitis
				Cedecea colo
				Cedecea neteri
				unclassified Enterobacter
				Cedecea davisae
				Cedecea lapagei
				Dryocola boscaweniae
				Cedecea sulfonylureivorans
				Dryocola clanedunensis
				unclassified Buttiauxella
				Buttiauxella brennerae
				Buttiauxella noackiae
				Buttiauxella izardii
				Buttiauxella warmboldiae
				Buttiauxella agrestis
				Siccibacter turicensis
				Siccibacter colletis
				Cronobacter muytjensii
				Cronobacter dublinensis
				Cronobacter condimenti
				Cronobacter sakazakii
				Cronobacter malonaticus
				Cronobacter turicensis
				Cronobacter universalis
				Atlantibacter hermannii
				Atlantibacter subterranea
				Franconibacter helveticus
				Franconibacter pulveris
				Kosakonia cowanii
				unclassified Kosakonia
				Kosakonia oryzendophytica
				Phytobacter diazotrophicus
				Phytobacter massiliensis
				Enterobacter kobei
				Entomohabitans teleogrylli
				Superficieibacter electus
				Kosakonia oryziphila
				Kosakonia oryzae
				Kosakonia radicincitans
				Kosakonia arachidis
				Trabulsiella odontotermitis
				Trabulsiella guamensis
				Kosakonia quasisacchari
				Kosakonia sacchari
				Kosakonia pseudosacchari
				Pseudescherichia vulneris
				unclassified Pseudescherichia
				Lelliottia nimipressuralis
				unclassified Lelliottia
				Enterobacter ludwigii
				Enterobacter soli
				Enterobacter huaxiensis
				unidentified bacterial
				Huaxiibacter chinensis
				Silvania hatchlandensis
				Silvania confinis
				unclassified Leclercia
				Leclercia adecarboxylata
				Leclercia tamurae
				Enterobacter wuhouensis
				Enterobacter bugandensis
				Enterobacter chuandaensis
				Enterobacter nematophilus
				Enterobacter hormaechei
				Pseudenterobacter timonensis
				Enterobacter asburiae
				Enterobacter cloacae
				Enterobacter quasimori
				Enterobacter oligotrophicus
				Enterobacter mori
				Enterobacter chengduensis
				Enterobacter cloacae
				Enterobacter pseudoroggenkampii
				Enterobacter quasiroggenkampii
				Enterobacter roggenkampii
				Enterobacter sichuanensis
				Yokenella regensburgei
				Enterobacter lignolyticus
				Pluralibacter gergoviae
				Scandinavium hiltneri
				Scandinavium tedordense
				Scandinavium goeteborgense
				Pseudocitrobacter vendiensis
				Pseudocitrobacter corydidari
				Klebsiella aerogenes
				Klebsiella quasipneumoniae
				Klebsiella variicola
				Klebsiella quasivariicola
				Klebsiella pneumoniae
				Klebsiella africana
				Raoultella terrigena
				unclassified Raoultella
				Raoultella ornithinolytica
				Raoultella planticola
				Klebsiella indica
				Klebsiella michiganensis
				Klebsiella pasteurii
				Klebsiella grimontii
				Klebsiella oxytoca
				Klebsiella huaxiensis
				Klebsiella spallanzanii
				Citrobacter sedlakii
				Citrobacter rodentium
				Citrobacter farmeri
				Citrobacter amalonaticus
				Escherichia albertii
				Escherichia coli
				Shigella flexneri
				Shigella sonnei
				Shigella boydii
				Escherichia fergusonii
				Escherichia whittamii
				Escherichia marmotae
				unclassified Escherichia
				Citrobacter tructae
				Salmonella bongori
				Citrobacter koseri
				Salmonella enterica
				Citrobacter youngae
				Citrobacter werkmanii
				Citrobacter cronae
				unclassified Citrobacter
				Citrobacter braakii
				Citrobacter portucalensis
				Citrobacter freundii
				Citrobacter arsenatis
				Citrobacter freundii
