# Supplementary material for: mtlA, a novel typing gene offering enhanced resolution for pandemic Vibrio species
Source: Microbiol Spectr. 2024 Dec 20;13(2):e01105-24. doi: 10.1128/spectrum.01105-24 (PMC11792507; doi:10.1128/spectrum.01105-24)
Supplement: Table S4 — The typing result of MLST and gene mtlA in V. cholerae. [file spectrum.01105-24-s0004.xlsx]

## Sheet: Sheet1
Supplemental Table 4 The typing result of MLST and gene mtlA in V. cholerae
Assembly ID	Strain	MLST							ST	mtlA typing
		adk	gyrB	mdh	metE	pntA	purM	pyrC		Nucleotide	Protein
GCF_000006745.1	N16961	7	11	4	37	12	1	20	69	1	1
GCF_000016245.1	O395	7	11	4	9	12	1	38	73	1	1
GCF_000021605.1	M66-2	7	11	4	37	12	1	38	71	1	1
GCF_000021625.1	O395	7	11	4	9	12	1	38	73	1	1
GCF_000022585.1	MJ-1236	7	11	4	37	12	1	20	69	1	1
GCA_000166455.2	2010EL-1786	7	11	4	37	12	1	20	69	1	1
GCF_000195065.1	LMA3984-4	14	-	109	47	18	1	13	-	7	10
GCF_000250855.1	IEC224	7	11	4	37	12	1	20	69	1	1
GCF_000275645.1	H1	7	11	4	37	12	1	20	69	1	1
GCF_000765415.1	2012EL-2176	7	11	4	37	12	1	20	69	1	1
GCF_000788715.2	2012Env-9	7	57	15	96	2	1	75	173	2	2
GCF_000829215.1	MS6	7	2	4	37	12	1	38	75	1	1
GCF_000963555.1	FJ147	7	11	4	37	12	1	20	69	1	1
GCF_000969235.1	1154-74	14	14	4	53	22	17	35	14	12	13
GCF_000969265.1	10432-62	111	125	14	1	19	1	59	741	11	2
GCF_001045415.1	TSY216	7	11	4	37	12	1	20	69	1	1
GCF_001250235.2	A19	7	11	4	37	12	1	20	69	1	1
GCF_001318185.1	KW3	7	11	4	37	12	1	20	69	1	1
GCF_001683415.1	2740-80	7	2	4	37	12	1	38	75	1	1
GCF_001854425.1	Env-390	7	57	15	96	2	1	75	173	2	2
GCF_001887395.1	C5	7	11	4	37	12	1	20	69	1	1
GCF_001887415.1	E1320	7	11	4	37	12	1	38	71	1	1
GCA_001887435.1	CRC711	7	11	4	37	12	1	20	69	1	1
GCF_001887455.1	CRC1106	7	11	4	37	12	1	20	69	1	1
GCF_001887475.1	E506	7	2	4	37	12	1	38	75	1	1
GCF_001887495.1	E1162	7	11	4	37	12	1	20	69	1	1
GCF_001887515.1	NCTC5395	7	11	4	37	12	1	38	71	1	1
GCF_001887615.1	NCTC9420	7	11	4	37	12	1	38	71	1	1
GCF_001887635.1	M2140	7	11	4	37	12	1	37	70	1	1
GCF_001887655.1	E9120	7	11	4	37	12	1	20	69	1	1
GCF_002073335.2	FDAARGOS_223	7	11	4	37	12	1	20	69	1	1
GCF_002313005.1	ICDC-VC661	7	11	4	37	12	1	20	69	-	-
GCF_002313025.1	FORC_055	12	5	2	1	30	6	40	746	21	19
GCF_002749635.1	E7946	7	11	4	37	12	1	20	69	1	1
GCF_002892855.1	A1552	7	11	4	37	12	1	20	69	1	1
GCF_002946655.1	HC1037	7	11	4	37	12	1	20	69	1	1
GCF_002997215.1	A1552	7	11	4	37	12	1	20	69	1	1
GCF_003063785.1	N16961	7	11	4	37	12	1	20	69	1	1
GCF_003063885.1	Sa5Y	2	44	11	64	3	8	43	438	43	36
GCF_003097695.1	A1552	7	11	4	37	12	1	20	69	1	1
GCF_003574155.1	V060002	7	11	4	37	1	12	20	-	1	1
GCF_003591575.1	FORC_073	46	46	1	6	39	18	2	289	22	8
GCF_003719755.1	E4	7	11	4	37	12	1	20	69	1	1
GCF_004117115.1	FORC_076	26	46	26	57	53	10	29	-	23	20
GCF_004328575.1	20000	1	31	56	99	70	48	13	178	13	7
GCF_008369605.1	RFB16	18	41	14	-	71	119	35	-	29	7
GCF_009646135.1	O395 substr. TCP2	7	11	4	9	12	1	38	73	1	1
GCA_009762895.1	3528-08	25	5	22	16	21	8	11	42	3	4
GCF_009762915.1	2015V-1126	13	1	7	9	49	1	103	1264	17	16
GCF_009762945.1	3566-06	25	5	22	16	21	8	11	42	3	4
GCF_009762965.1	3523-03	1	88	14	16	66	177	207	-	18	3
GCF_009762985.1	3569-08	7	2	4	37	12	1	38	75	1	1
GCF_009763045.1	3541-04	14	38	14	43	8	-	-	-	19	17
GCF_009763065.1	2015V-1118	14	5	15	-	66	12	-	-	16	15
GCF_009763105.1	3566-08	25	5	22	16	21	8	11	42	3	4
GCF_009763665.1	2011EL-1271	24	67	14	50	39	72	123	1258	14	8
GCF_009763825.1	F9993	7	11	4	37	12	1	20	69	1	1
GCF_009763945.1	C6706	7	11	4	37	12	1	20	69	1	1
GCF_009799825.1	-	7	11	4	206	12	1	20	515	1	1
GCF_009938115.1	AAS91	7	57	15	96	2	1	75	173	2	2
GCF_013085075.1	C6706	7	11	4	37	12	1	20	69	1	1
GCF_013085105.1	C6709	7	11	4	37	12	1	20	69	1	1
GCF_013085125.1	P27459	7	11	4	37	12	1	20	69	1	1
GCA_013085145.1	DRC-193A	7	11	4	206	12	1	20	515	1	1
GCF_013085165.1	E7946	7	11	4	37	12	1	20	69	1	1
GCF_013357605.1	W10G	1	1	4	4	29	17	231	1396	45	2
GCF_013357625.1	SL4G	2	44	11	-	3	8	43	-	9	11
GCF_013357645.1	SL5Y	2	44	11	64	6	8	43	1024	9	11
GCF_013357665.1	SO5Y	11	125	14	1	19	1	59	-	-	-
GCF_013357685.1	L6G	13	39	14	297	66	8	163	-	28	24
GCF_013357725.1	SL6Y	13	74	76	185	3	9	-	-	40	34
GCF_013357745.1	SP6G	73	56	14	292	6	9	200	-	41	35
GCF_013357765.1	SP7G	14	58	14	43	-	9	39	-	42	6
GCF_013357785.1	W6G	73	58	14	-	66	8	137	-	10	12
GCF_013357805.1	W7G	73	58	14	-	66	8	137	-	10	12
GCF_013357825.1	E7G	-	138	227	16	4	177	163	-	4	3
GCF_013357845.1	SA7G	-	138	227	16	4	177	163	-	4	3
GCF_013357865.1	SA10G	14	88	227	265	4	177	358	-	4	3
GCF_013357885.1	SA3G	2	48	132	-	66	99	331	-	39	33
GCA_013462495.1	VC1374	7	11	4	37	12	1	20	69	1	1
GCF_015168795.1	VC_hf7	2	5	44	56	6	36	51	835	44	37
GCF_015482825.1	C6706	7	11	4	37	12	1	20	69	1	1
GCF_017948285.1	A1552	7	11	4	37	12	1	20	69	1	1
GCF_017948345.1	MO10	7	11	4	37	12	1	20	69	1	1
GCF_018336415.1	ATCC 25872	7	11	4	17	23	1	35	68	1	1
GCF_019458445.1	ICDC-VC3741	7	11	4	37	12	1	20	69	1	1
GCA_019458465.1	ICDC-VC702	1	181	102	23	22	1	38	1257	26	21
GCA_019504425.1	PS-4	1	-	-	-	-	-	-	-	-	-
GCF_019704175.1	BCH-01536	7	11	4	37	12	1	20	69	-	-
GCF_019704195.1	IDH-00113	7	-	4	37	12	1	20	-	1	1
GCF_019704215.1	IDH-02387	7	11	4	37	12	1	20	69	1	1
GCF_019704235.1	IDH-03329	7	11	4	37	12	1	20	69	1	1
GCF_019704255.1	IDH-03506	7	-	4	37	12	1	20	-	1	1
GCF_021431865.1	PanChol	7	11	4	37	12	1	20	69	1	1
GCF_021431945.1	GXFL1-4	18	41	174	48	65	1	4	1092	25	5
GCF_023167925.1	RIMD 2214340	2	-	204		220	1	-	-	37	2
GCF_023167985.1	RIMD 2214400	16	33	26	31	34	11	26	21	5	9
GCF_023168045.1	RIMD 2214255	1	41	14	262	55	46	61	-	31	26
GCF_023168105.1	RIMD 2214445	-	62	21	-	24	1	65	-	38	32
GCF_023168185.1	RIMD 2214283	26	23	45	55-	30	18	63	624	32	27
GCF_023168205.1	RIMD 2214243	11	27	11	56	19	1	4	8	30	25
GCF_023168225.1	RIMD 2214289	26	5	14	50	31	-	45	-	33	28
GCA_023168245.1	RIMD 2214301	2	41	11	188	6	1	196	698	34	29
GCF_023168265.1	RIMD 2214315	1	42	4	60	20	1	12	5	35	30
GCA_023168285.1	RIMD 2214334	2	1	1	55	30	1	-	-	36	31
GCF_023169825.1	V130003	24	5	98	196	14	6	45	555	6	5
GCF_024734685.1	N1252	7	11	4	37	12	1	20	69	1	1
GCF_025258925.1	PNUSAV001140	13	39	14	-	3	59	-	-	8	6
GCF_025258945.1	PNUSAV001141	13	39	14	-	3	59	-	-	8	6
GCF_026013235.1	E1	56	31	56	93	68	48	13	167	7	10
GCF_029026885.1	BY369	7	11	4	37	12	1	20	69	-	-
GCF_030062725.1	MS84A	7	11	4	37	12	1	20	69	1	1
GCF_030718725.1	DRC193A	7	11	4	206	12	1	20	515	1	1
GCF_030718745.1	DRC052	7	11	4	206	12	1	20	515	1	1
GCF_030718765.1	DRC072	7	11	4	206	12	1	20	515	1	1
GCF_030718785.1	DRC187	-	-	103	78	10	185	25	-	20	18
GCF_030718805.1	DRC001	7	11	4	37	12	1	20	69	1	1
GCF_900185995.1	-	14	5	14	43	24	1	149	514	24	21
GCF_900205735.1	-	7	11	4	37	12	1	20	69	1	1
GCF_900324425.1	4295STDY6534232	7	11	4	37	12	1	20	69	1	1
GCF_900324435.1	4295STDY6534200	-	33	45	78	120	45	25	-	5	9
GCF_900324445.1	4295STDY6534216	7	11	4	37	12	1	20	69	1	1
GCF_900324455.1	4295STDY6534248	7	11	4	37	12	1	20	69	1	1
GCF_937000105.1	CNRVC190243	7	11	4	37	12	1	20	69	1	1
GCF_937000115.1	CNRVC190247	24	5	98	196	14	6	45	555	6	5
GCA_022670655.1	Inaba	7	11	4	37	12	1	20	69	1	1
GCF_034008165.1	-	7	11	4	37	12	1	20	69	1	1
GCF_034008175.1	-	7	11	4	37	12	1	20	69	1	1
GCA_009764135.1	2011V-1043	23	134	22	16	21	97	204	754	15	14
GCA_030295265.1	man9	7	-	4	9	12	1	38	-	-	-
GCA_013155105.1	CECT 514	-	-	-	-	-	-	-	-	-	-
GCA_009763985.1	K2802	-	89	29	459	57	1	83	-	27	23
