# Supplementary material for: mtlA, a novel typing gene offering enhanced resolution for pandemic Vibrio species
Source: Microbiol Spectr. 2024 Dec 20;13(2):e01105-24. doi: 10.1128/spectrum.01105-24 (PMC11792507; doi:10.1128/spectrum.01105-24)
Supplement: Table S5 — The typing result of MLST and gene mtlA in V. vulnificus. [file spectrum.01105-24-s0005.xlsx]

## Sheet: Sheet1
Supplemental Table 5 The typing result of MLST and gene mtlA in V. vulnificus
Assembly ID	Strain	MLST										ST	mtlA typing
		glp	gyrB	mdh	metG	purM	dtdS	lysA	pntA	pyrC	tnaA		Nucleotide	Protein
GCA_000009745.1	YJ016	1	1	101	53	54	91	9	24	40	72	432	5	16
GCA_000039765.1	CMCP6	3	3	3	4	4	165	160	1	1	99	446	4	2
GCA_000186585.1	MO6-24/O	5	3	18	14	14	7	2	22	-	13	-	1	1
GCA_000746665.1	93U204	28	3	3	25	21	26	2	26	41	7	76	6	8
GCA_001433435.1	FORC_009	119	93	91	93	45	167	163	51	122	102	463	2	3
GCA_001558515.2	FDAARGOS_119	16	4	24	10	15	8	44	1	16	7	461	1	1
GCA_001653775.1	FORC_016	119	93	91	93	45	167	163	51	122	102	463	2	3
GCA_001675245.1	FORC_017	5	27	23	1	1	104	32	83	75	90	294	7	9
GCA_002117205.1	FORC_036	59	1	-	-	-	39	9	-	-	-	-	8	10
GCA_002204915.1	FORC_037	19	11	2	9	7	168	32	88	99	120	464	-	-
GCA_002215135.1	CECT 4999	2	2	2	3	3	65	4	5	5	25	112	-	-
GCA_002224265.1	ATCC 27562	2	2	1	2	1	10	1	2	4	9	3	-	-
GCA_002850455.1	VV2014DJH	5	3	32	86	21	39	115	4	42	75	442	10	13
GCA_002863725.1	FORC_054	45	38	13	2	3	164	17	70	5	118	444	-	-
GCA_003047125.1	Env1	17	26	2	23	8	166	162	5	121	119	462	-	-
GCA_003522555.1	FORC_053	5	3	112	92	78	104	161	1	75	7	457	9	11
GCA_004319645.1	FORC_077	3	3	4	4	53	118	155	93	75	99	465	11	12
GCA_008693685.1	FDAARGOS_663	2	2	1	2	1	10	1	2	4	9	3	-	-
GCA_009665475.1	2142-77	5	14	8	8	1	8	9	1	10	7	-	12	7
GCA_009763305.1	2015AW-0208	14	6	17	7	9	6	-	16	4	22	-	-	-
GCA_009764095.1	06-2410	19	11	13	22	8	81	69	-	-	10	-	14	4
GCA_009764115.1	07-2444	-	21	6	24	-	-	-	-	-	-	-	3	5
GCA_014107515.1	Vv180806	90	1	8	70	66	122	9	84	90	93	303	13	15
GCA_014211935.1	2497-87	8	23	-	2	21	34	17	4	-	30	-	-	-
GCA_025994915.1	VV20-8B-2	5	52	4	55	66	79	10	115	-	20	-	1	1
GCA_029990625.1	1908-10	59	3	79	4	53	104	116	81	73	7	326	15	6
GCA_030220165.1	VV2018	38	1	12	4	21	30	116	81	75	7	620	16	14
GCA_031883075.1	GCU-01	22	3	97	1	20	149	148	37	3	109	502	17	2
