# Supplementary material for: mtlA, a novel typing gene offering enhanced resolution for pandemic Vibrio species
Source: Microbiol Spectr. 2024 Dec 20;13(2):e01105-24. doi: 10.1128/spectrum.01105-24 (PMC11792507; doi:10.1128/spectrum.01105-24)
Supplement: Table S6 — The typing result of MLST and gene mtlA in Vibrio spp. [file spectrum.01105-24-s0006.xlsx]

## Sheet: Sheet1
Supplemental Table 6 The typing result of MLST and gene mtlA in Vibrio spp.
Vibrio spp.	Assembly ID	Strain	MLST				ST	mtlA typing
			gyrB	pyrH	recA	atpA		Nucleotide	Protein
V. alginolyticus	GCF_023650915.1	E110	131	20	173	16	-	4	1
	GCF_000354175.2	ATCC 17749	112	20	107	16	138	3	1
	GCF_029023705.1	V208	-	102	59	16	-	24	1
	GCF_001679745.1	ZJ-T	112	17	59	123	516	27	13
	GCF_023169625.1	HLBS-07	131	133	173	16	-	6	1
	GCF_002119585.1	K10K4	139	17	18	16	190	1	2
	GCF_002149105.1	K04M3	139	17	18	16	190	1	2
	GCF_003613065.1	K05K4	139	17	18	16	190	1	2
	GCF_003613035.1	K04M1	139	17	18	16	190	1	2
	GCF_002119565.1	K06K5	139	17	18	16	190	1	2
	GCF_002119545.1	K04M5	139	17	18	16	190	1	2
	GCF_002119505.2	K01M1	139	17	18	16	190	1	2
	GCF_002149085.1	K08M3	139	17	18	16	190	1	2
	GCF_002149065.1	K09K1	139	17	18	16	190	1	2
	GCF_014274185.1	Vb1833	42	17	18	91	226	25	1
	GCF_002953535.1	FDAARGOS_110	131	20	107	16	-	17	1
	GCF_026639315.1	AUSMDU00064140	78	20	22	16	212	15	7
	GCF_002953515.1	FDAARGOS_108	112	17	137	91	572	5	1
	GCF_011801435.1	FA2	42	20	59	127	-	16	8
	GCF_022343185.1	SXV3	18	125	137	16	-	6	1
	GCF_032463505.1	S10	18	17	18	16	20	23	11
	GCF_023206775.1	HY9901	112	20	69	37	-	20	1
	GCF_022343085.1	FJV2	74	17	70	16	89	18	1
	GCF_030995125.1	Isc15A	112	20	-	16	-	22	1
	GCF_034480175.1	I25B	17	17	16	16	18	2	1
	GCF_030991385.1	Isc25B	17	17	16	16	18	2	1
	GCF_002953975.1	FDAARGOS_114	-	-	-	-	-	3	1
	GCF_030991365.1	Isc1B	112	17	137	91	572	5	1
	GCF_001469735.1	ATCC 33787	176	45	107	16	514	14	1
	GCF_022343205.1	XWV9	139	-	107	16	-	7	3
	GCF_022343125.1	HYV1	143	20	18	16	-	21	10
	GCF_009763085.1	2014V-1011	179	17	69	91	-	10	5
	GCF_013368735.1	GS_MYPK1	18	17	18	91	-	19	9
	GCF_009763845.1	2010V-1102	131	45	166	16	-	8	1
	GCF_022343145.1	ZZV2	18	17	137	91	-	29	1
	GCF_026651645.1	SNU_SP1	18	107	171	16	-	7	3
	GCF_023169605.1	YZOS-03	143	45	107	16	388	26	12
	GCF_009665435.1	2013V-1302	42	20	69	53	523	9	4
	GCF_022343165.1	ZLV3	17	102	69	100	541	28	1
	GCF_029203225.1	2-1	74	17	137	16	-	2	1
	GCF_028743695.1	20220413_2	139	17	107	16	189	12	1
	GCF_022343105.1	HNV2	74	17	18	16	223	4	1
	GCF_009763745.1	2439-01	112	17	59	16	181	13	1
	GCA_009762875.1	2014V-1072	-	-	-	-	-	11	6
V. fluvialis	GCF_001558415.2	ATCC 33809	117	92	111	83	162	11	1
	GCF_030297535.1	IDH05335	117	-	-	-	-	15	1
	GCF_030144385.1	SD21SC3889PM	117	-	-	-	-	16	1
	GCF_028898925.1	10M-VF	232	-	-	-	-	3	2
	GCF_018140575.1	19-VB00936	117	-	-	-	-	5	1
	GCF_009764195.1	F8658	232	-	-	-	-	12	4
	GCF_009764215.1	2015AW-0233	117	-	-	-	-	9	4
	GCF_013181325.1	A8	117	-	-	-	-	10	3
	GCF_001952955.1	12605	117	-	-	-	-	4	2
	GCF_009763185.1	2015AW-0077	117	-	-	-	-	1	1
	GCF_002953375.1	FDAARGOS_100	232	-	-	-	-	13	2
	GCF_033947405.1	V13	117	-	-	-	-	17	1
	GCF_009763465.1	2013V-1300	117	-	-	-	-	8	3
	GCF_034480385.1	I7A	117	-	-	-	-	2	1
	GCF_009763785.1	2012V-1235	117	-	-	-	-	6	5
	GCF_030994065.1	Isc7A	117	-	-	-	-	2	1
	GCA_963663045.1	-	117	-	-	-	-	14	6
	GCF_009763005.1	2014AW-0434	117	-	-	-	-	1	1
	GCF_009763685.1	2013V-1145	232	-	-	-	-	7	1
V. harveyi	GCF_030060435.1	SB1	153	22	-	-	-	13	1
	GCF_024971935.1	1	-	22	-	34	-	2	1
	GCF_028885605.1	94/17	26	22	149	34	-	1	3
	GCF_028898705.1	fish10	26	-	-	-	-	18	2
	GCF_001558435.2	FDAARGOS_107	-	22	-	34	-	2	1
	GCF_002850295.1	345	26	22	142	20	-	9	5
	GCF_028898745.1	fish12	26	22	149	34	-	1	3
	GCF_009184745.1	WXL538	148	-	-	-	-	15	2
	GCF_028898685.1	fish3	26	22	149	34	-	1	3
	GCF_028885585.1	160-19	82	22	112	34	241	3	1
	GCF_028898825.1	fish5	26	22	148	109	-	21	2
	GCF_028898665.1	fish2	82	22	112	34	241	19	1
	GCF_028885545.1	A2	82	22	112	34	241	3	1
	GCF_028898645.1	fish4	-	22	112	106	-	20	1
	GCF_000770115.1	ATCC 33843 (392 [MAV])	148	22	-	-	-	10	2
	GCF_030388405.1	K2014767	148	-	-	-	-	11	6
	GCF_028898725.1	fish6	26	22	149	34	-	22	11
	GCF_028551315.1	VH21FL	82	-	-	-	-	14	8
	GCF_001908435.2	QT520	-	22	-	173	-	12	7
	GCF_028898625.1	fish1	-	22	-	20	-	17	10
	GCF_009665315.1	2011V-1164	26	22	-	20	-	8	4
	GCF_021397735.1	XH2145	118	93	112	34	-	16	9
	GCA_028993535.1	fish9	-	-	149	-	-	4	14
	GCA_028898785.1	fish11	26	-	102	-	-	6	15
	GCA_028885565.1	120-19	82	-	112	-	-	7	13
	GCA_028898805.1	fish7	26	-	-	-	-	5	12
	GCA_028898765.1	fish8	196	-	-	-	-	23	16
V. anguillarum	GCF_002310335.1	VIB12	316	-	-	3	-	8	6
	GCF_003399575.2	J360	12	-	-	3	-	2	2
	GCF_002287545.1	VIB43	12	-	-	3	-	2	2
	GCF_003031205.1	425	113	88	108	80	163	1	1
	GCF_021610025.1	J382	113	88	108	80	163	1	1
	GCF_002212025.1	CNEVA NB11008	-	-	-	80	-	6	5
	GCF_002211505.1	87-9-116	113	88	108	80	163	5	4
	GCF_002211985.1	JLL237	316	-	-	-	-	3	2
	GCF_000786425.1	NB10	113	88	108	80	163	1	1
	GCF_002291265.1	ATCC-68554	113	88	108	80	163	1	1
	GCF_002212005.1	S3 4/9	3	13	-	-	-	3	2
	GCF_003595585.1	MHK3	-	12	4	3	-	7	1
	GCF_000217675.1	775	113	88	108	80	163	4	3
	GCF_000462975.1	M3	113	88	108	80	163	1	1
	GCA_023612635.1	NB10-GFP	113	88	108	80	163	1	1
	GCF_002163795.1	mvav6203	113	88	108	80	163	-	-
V. metschnikovii	GCF_009763925.1	07-2421	-	-	-	71	-	1	1
	GCF_009763765.1	9502-00	-	-	-	71	-	3	3
	GCA_009665235.1	2012V-1020	-	-	-	71	-	2	2
V. navarrensis	GCF_009763725.1	2462-79	10	-	-	-	-	1	2
	GCF_009665215.1	08-2462	10	-	-	-	-	2	1
V. metoecus	GCF_009763905.1	2011V-1015	126	-	-	-	-	3	3
	GCF_009665255.1	2011V-1169	227	-	-	-	-	4	1
	GCF_030580635.1	ZF102	227	-	-	-	-	5	4
	GCF_009763865.1	06-2478	239	-	-	-	-	1	1
	GCF_009665275.1	08-2459	227	-	-	-	-	2	2
V. mimicus	GCF_019048845.1	Y4	227	-	-	-	-	6	5
	GCF_001767355.1	SCCF01	126	-	-	-	-	5	1
	GCF_009764025.1	F9458	227	-	-	-	-	3	3
	GCF_009665195.1	2011V-1073	126	-	-	-	-	2	2
	GCF_001558475.2	FDAARGOS_112	227	-	-	-	-	4	4
	GCF_009764005.1	06-2455	227	-	-	-	-	1	1
	GCF_009763965.1	07-2442	126	-	-	-	-	7	6
V. furnissii	GCF_006364355.1	FDAARGOS_777	279	193	268	182	-	2	1
	GCF_022869905.1	PartQ-Vfurnissii-RM8376	279	193	268	182	-	2	1
	GCF_021249365.1	VFN3	98	194	278	73	-	1	1
	GCF_030316235.1	VFBJ07	286	-	-	-	-	9	1
	GCF_009665335.1	2419-04	286	197	274	141	-	10	5
	GCF_009763225.1	2013V-1001	98	198	273	184	-	4	4
	GCF_009763345.1	2420-04	287	199	270	185	-	5	2
	GCF_024220035.1	104486766	98	194	93	73	-	1	1
	GCF_030316215.1	VFBJ05	-	194	270	-	-	8	1
	GCF_030062095.1	MT14	-	196	-	-	-	7	2
	GCF_029224045.1	C1	-	196	-	-	-	6	2
	GCF_000184325.1	NCTC 11218	283	194	270	183	-	8	2
	GCF_009764175.1	2012V-1225	288	200	275	186	-	3	3
V. cincinnatiensis	GCF_009763705.1	2070-81	-	-	-	30	-	1	1
	GCF_009665395.1	2409-02	-	-	-	30	-	2	2
	GCF_009763485.1	1398-82	-	-	-	30	-	1	1
	GCF_009763885.1	F8054	-	-	-	30	-	2	2
